# Supplementary material for: Antimigration and Anti-Invasion Properties of Aspergillus aculeatus Extract, an Endophyte Isolated From Capsicum annuum L. on Non–Small-Cell Lung Cancer Cells: In Vitro Experiments and In Silico Methods
Source: Scientifica (Cairo). 2025 Aug 21;2025:5676577. doi: 10.1155/sci5/5676577 (PMC12393942; doi:10.1155/sci5/5676577)
Supplement: Supporting Information 1 — Supporting File 1: Target prediction of natural compounds derived from endophytic fungi detected via LC–MS chromatography (positive ionization mode). [file 5676577.f1.xlsx]

## Sheet: Target prediction
	Target Prediction
	Compound No.	Compound Name	PubChem CID	SMILES	Predicted to act as a ligand for human MMP-2
	1	5-acetoxymethylfuran-3-carboxylic acid	139584296	CC(=O)OCC1=CC(=CO1)C(=O)O	No
	2	pseurotin A	9845622	CC/C=C\[C@@H]([C@@H](C1=C(C(=O)[C@@]2(O1)[C@H]([C@@](NC2=O)(C(=O)C3=CC=CC=C3)OC)O)C)O)O	No similar actives found. No target predicted.
	3	spirotryprostatin B	9928968	CC(=C[C@H]1[C@]2(C=C3N1C(=O)[C@@H]4CCCN4C3=O)C5=CC=CC=C5NC2=O)C	No
	4	mevalolactone	10428	CC1(CCOC(=O)C1)O	No
	5	asperfuran	11969970	C/C=C/C=C/[C@H]1CC2=C(O1)C(=CC(=C2)O)O	Yes
	6	TMC-120C	10467646	CC1=CC2=C(C=N1)C3=C(C=C2)C(=O)C(O3)(C(C)C)O	Yes
	7	asperfuran	11969970	C/C=C/C=C/[C@H]1CC2=C(O1)C(=CC(=C2)O)O	No
	8	6,8-di-O-methylaverufin	14078639	CC12CCCC(O1)C3=C(O2)C=C4C(=C3O)C(=O)C5=C(C4=O)C=C(C=C5OC)OC	No
	9	flavoglaucin	119037	CCCCCCCC1=C(C=C(C(=C1C=O)O)CC=C(C)C)O	Yes
	10	rutin	5280805	C[C@H]1[C@@H]([C@H]([C@H]([C@@H](O1)OC[C@@H]2[C@H]([C@@H]([C@H]([C@@H](O2)OC3=C(OC4=CC(=CC(=C4C3=O)O)O)C5=CC(=C(C=C5)O)O)O)O)O)O)O)O	No
	11	asperteretal A	N/A	N/A (The PubChem database does not contain a SMILES representation for this compound.)	N/A
	12	tajixanthone methanoate	46883486	CC1=CC2=C(C3=C1OC[C@@H]([C@H]3O)C(=C)C)C(=O)C4=C(C=CC(=C4O2)C[C@@H](C(C)(C)OC)O)O	Yes
	13	gartryprostatin C	142908295	CC(C)(C=C)C1=C(N=CN1)/C=C\2/C(=O)NCC(=O)N2	Yes
	14	aspvanicin A	139591253	CC(=O)C[C@@H]1CC(=O)C2=C([C@@H]1OC)C(=C(C=C2O)OC)O	No similar actives found. No target predicted.
	15	cytochalasin E	5458385	C[C@H]1C/C=C/[C@H]2[C@H]3[C@](O3)([C@H]([C@@H]4[C@]2(C(=O)N[C@H]4CC5=CC=CC=C5)OC(=O)O/C=C/[C@@](C1=O)(C)O)C)C	No
	16	cytochalasin D	5458428	C[C@H]1C/C=C/[C@H]2[C@@H](C(=C)[C@H]([C@@H]3[C@@]2([C@@H](/C=C/[C@@](C1=O)(C)O)OC(=O)C)C(=O)N[C@H]3CC4=CC=CC=C4)C)O	No
	17	SF002-96-1	N/A	N/A (The PubChem database does not contain a SMILES representation for this compound.)	N/A
	18	dihydroauroglaucin	51340292	CCC/C=C/C=C/C1=C(C=C(C(=C1C=O)O)CC=C(C)C)O	No
	19	(22E,24R) stigmasta-5,7,22-trien-3- B -ol	N/A	N/A (The PubChem database does not contain a SMILES representation for this compound.)	N/A
	20	ergosterol	444679	C[C@H](/C=C/[C@H](C)C(C)C)[C@H]1CC[C@@H]2[C@@]1(CC[C@H]3C2=CC=C4[C@@]3(CC[C@@H](C4)O)C)C	No
	21	5α-androstan-3-one	N/A	N/A (The PubChem database does not contain a SMILES representation for this compound.)	N/A
	22	fumitremorgin C	403923	CC(=C[C@H]1C2=C(C[C@@H]3N1C(=O)[C@@H]4CCCN4C3=O)C5=C(N2)C=C(C=C5)OC)C	No

## Sheet: Compound No.1
SwissTargetPrediction
Compound name: 5-acetoxymethylfuran-3-carboxylic acid
Target	Common name	Uniprot ID	ChEMBL ID	Target Class	Probability*	Known actives (3D/2D)
Lysine-specific demethylase 4D-like	KDM4E	B2RXH2	CHEMBL1293226	Eraser	0.08057	5 / 0
Lysine-specific demethylase 2A	KDM2A	Q9Y2K7	CHEMBL1938210	Eraser	0.08057	7 / 0
Histone lysine demethylase PHF8	PHF8	Q9UPP1	CHEMBL1938212	Eraser	0.08057	5 / 0
Lysine-specific demethylase 5C	KDM5C	P41229	CHEMBL2163176	Eraser	0.08057	7 / 0
Neprilysin (by homology)	MME	P08473	CHEMBL1944	Protease	0.0717872	5 / 0
Angiotensin-converting enzyme	ACE	P12821	CHEMBL1808	Protease	0.0717872	8 / 0
Dihydroorotase	CAD	P27708	CHEMBL3093	Enzyme	0.0717872	2 / 0
Kynurenine 3-monooxygenase (by homology)	KMO	O15229	CHEMBL2145	Oxidoreductase	0.0717872	23 / 0
Egl nine homolog 3	EGLN3	Q9H6Z9	CHEMBL5705	Enzyme	0.0717872	2 / 0
Leukocyte elastase	ELANE	P08246	CHEMBL248	Protease	0	1 / 0
Aldose reductase (by homology)	AKR1B1	P15121	CHEMBL1900	Enzyme	0	21 / 0
Caspase-3	CASP3	P42574	CHEMBL2334	Protease	0	4 / 0
Caspase-6	CASP6	P55212	CHEMBL3308	Protease	0	1 / 0
Caspase-7	CASP7	P55210	CHEMBL3468	Protease	0	1 / 0
Caspase-8	CASP8	Q14790	CHEMBL3776	Protease	0	1 / 0
Caspase-2	CASP2	P42575	CHEMBL4884	Protease	0	1 / 0
Hydroxycarboxylic acid receptor 2	HCAR2	Q8TDS4	CHEMBL3785	Family A G protein-coupled receptor	0	12 / 0
Carboxypeptidase A1	CPA1	P15085	CHEMBL2088	Protease	0	4 / 0
Carbonic anhydrase II	CA2	P00918	CHEMBL205	Lyase	0	21 / 0
Carbonic anhydrase I	CA1	P00915	CHEMBL261	Lyase	0	20 / 0
Carbonic anhydrase XII	CA12	O43570	CHEMBL3242	Lyase	0	15 / 0
Carbonic anhydrase IX	CA9	Q16790	CHEMBL3594	Lyase	0	15 / 0
Monoamine oxidase A	MAOA	P21397	CHEMBL1951	Oxidoreductase	0	2 / 0
Monoamine oxidase B	MAOB	P27338	CHEMBL2039	Oxidoreductase	0	3 / 0
Glutamate carboxypeptidase II	FOLH1	Q04609	CHEMBL1892	Protease	0	10 / 0
Lysine-specific demethylase 7A/7B	KDM7A	Q6ZMT4	CHEMBL2163177	Eraser	0	1 / 0
G protein-coupled receptor 44	PTGDR2	Q9Y5Y4	CHEMBL5071	Family A G protein-coupled receptor	0	5 / 0
Aldehyde reductase (by homology)	AKR1A1	P14550	CHEMBL2246	Enzyme	0	1 / 0
Egl nine homolog 1	EGLN1	Q9GZT9	CHEMBL5697	Oxidoreductase	0	3 / 0
Protein phosphatase 2C beta	PPM1B	O75688	CHEMBL2845	Phosphatase	0	2 / 0
Hypoxia-inducible factor prolyl 4-hydroxylase	P4HTM	Q9NXG6	CHEMBL3047	Enzyme	0	3 / 0
Protein-tyrosine phosphatase 1B	PTPN1	P18031	CHEMBL335	Phosphatase	0	12 / 0
Serine/threonine protein phosphatase PP1-gamma catalytic subunit	PPP1CC	P36873	CHEMBL4438	Phosphatase	0	2 / 0
Prostaglandin E synthase	PTGES	O14684	CHEMBL5658	Enzyme	0	3 / 0
T-cell protein-tyrosine phosphatase	PTPN2	P17706	CHEMBL3807	Phosphatase	0	3 / 0
Tyrosyl-DNA phosphodiesterase 2	TDP2	O95551	CHEMBL2169736	Enzyme	0	1 / 0
Lysine-specific demethylase 4C	KDM4C	Q9H3R0	CHEMBL6175	Eraser	0	5 / 0
Fructose-1,6-bisphosphatase	FBP1	P09467	CHEMBL3975	Enzyme	0	7 / 0
DNA ligase 1	LIG1	P18858	CHEMBL5694	Enzyme	0	1 / 0
Mast cell carboxypeptidase A	CPA3	P15088	CHEMBL2645	Protease	0	2 / 0
Carboxypeptidase B2 isoform A	CPB2	Q96IY4	CHEMBL3419	Protease	0	1 / 0
DNA excision repair protein ERCC-5	ERCC5	P28715	CHEMBL4736	Other nuclear protein	0	5 / 0
Flap endonuclease 1	FEN1	P39748	CHEMBL5027	Enzyme	0	5 / 0
Leukotriene A4 hydrolase	LTA4H	P09960	CHEMBL4618	Protease	0	2 / 0
Dual specificity phosphatase Cdc25B	CDC25B	P30305	CHEMBL4804	Phosphatase	0	2 / 0
D-amino-acid oxidase	DAO	P14920	CHEMBL5485	Enzyme	0	8 / 0
Prolyl 4-hydroxylase subunit alpha-1	P4HA1	P13674	CHEMBL1250350	Enzyme	0	2 / 0
D-aspartate oxidase	DDO	Q99489	CHEMBL5887	Oxidoreductase	0	1 / 0
Alkaline phosphatase, tissue-nonspecific isozyme	ALPL	P05186	CHEMBL5979	Enzyme	0	3 / 0
Tyrosine-protein kinase FYN	FYN	P06241	CHEMBL1841	Kinase	0	1 / 0
Tyrosine-protein kinase LCK	LCK	P06239	CHEMBL258	Kinase	0	1 / 0
Lysine-specific demethylase 4A	KDM4A	O75164	CHEMBL5896	Eraser	0	5 / 0
Lysine-specific demethylase 4D	KDM4D	Q6B0I6	CHEMBL6138	Eraser	0	2 / 0
Monocarboxylate transporter 1 (by homology)	SLC16A1	P53985	CHEMBL4360	Electrochemical transporter	0	2 / 0
Toll-like receptor 4 (by homology)	TLR4	O00206	CHEMBL5255	Toll-like and Il-1 receptors	0	3 / 0
Uracil nucleotide/cysteinyl leukotriene receptor	GPR17	Q13304	CHEMBL1075162	Family A G protein-coupled receptor	0	2 / 0
Lysine-specific demethylase 4B	KDM4B	O94953	CHEMBL3313832	Eraser	0	3 / 0
Lysine-specific demethylase 5B	KDM5B	Q9UGL1	CHEMBL3774295	Eraser	0	3 / 0
Carbonic anhydrase VII	CA7	P43166	CHEMBL2326	Lyase	0	2 / 0
Carbonic anhydrase VI	CA6	P23280	CHEMBL3025	Lyase	0	2 / 0
Carbonic anhydrase XIV	CA14	Q9ULX7	CHEMBL3510	Lyase	0	4 / 0
Carbonic anhydrase VB	CA5B	Q9Y2D0	CHEMBL3969	Lyase	0	2 / 0
Carbonic anhydrase VA	CA5A	P35218	CHEMBL4789	Lyase	0	4 / 0
Peptidyl-prolyl cis-trans isomerase NIMA-interacting 1	PIN1	Q13526	CHEMBL2288	Enzyme	0	1 / 0
Estrogen receptor beta	ESR2	Q92731	CHEMBL242	Nuclear receptor	0	1 / 0
Peptidyl-glycine alpha-amidating monooxygenase	PAM	P19021	CHEMBL2544	Enzyme	0	1 / 0
Beta-glucocerebrosidase	GBA	P04062	CHEMBL2179	Enzyme	0	4 / 0
Aldo-keto-reductase family 1 member C3	AKR1C3	P42330	CHEMBL4681	Enzyme	0	4 / 0
Aldo-keto reductase family 1 member C2	AKR1C2	P52895	CHEMBL5847	Enzyme	0	3 / 0
Cytidine deaminase	CDA	P32320	CHEMBL4502	Enzyme	0	13 / 0
Heat shock 70 kDa protein 1	HSPA1A	P0DMV8	CHEMBL5460	Other cytosolic protein	0	1 / 0
Farnesyl diphosphate synthase	FDPS	P14324	CHEMBL1782	Transferase	0	2 / 0
Solute carrier family 13 member 5	SLC13A5	Q86YT5	CHEMBL3769293	Electrochemical transporter	0	4 / 0
Alpha-L-fucosidase I	FUCA1	P04066	CHEMBL4176	Enzyme	0	9 / 0
Heat shock protein HSP 90-alpha	HSP90AA1	P07900	CHEMBL3880	Other cytosolic protein	0	2 / 0
Carbonic anhydrase III	CA3	P07451	CHEMBL2885	Lyase	0	3 / 0
Poly [ADP-ribose] polymerase 10	PARP10	Q53GL7	CHEMBL2429708	Enzyme	0	2 / 0
Poly [ADP-ribose] polymerase-1	PARP1	P09874	CHEMBL3105	Enzyme	0	2 / 0
Ceramide glucosyltransferase (by homology)	UGCG	Q16739	CHEMBL2063	Transferase	0	1 / 0
Muscle glycogen phosphorylase	PYGM	P11217	CHEMBL3526	Enzyme	0	7 / 0
Solute carrier family 22 member 6	SLC22A6	Q4U2R8	CHEMBL1641347	Electrochemical transporter	0	1 / 0
Neutral alpha-glucosidase AB	GANAB	Q14697	CHEMBL2519	Enzyme	0	2 / 0
HM74 nicotinic acid GPCR	HCAR3	P49019	CHEMBL4421	Family A G protein-coupled receptor	0	1 / 0
Beta-hexosaminidase subunit alpha	HEXA	P06865	CHEMBL1250415	Enzyme	0	1 / 0
Cyclooxygenase-1	PTGS1	P23219	CHEMBL221	Oxidoreductase	0	1 / 0
NAALADase II	NAALAD2	Q9Y3Q0	CHEMBL2609	Protease	0	2 / 0
Beta-N-acetyl-D-hexosaminidase-A/B	HEXB	P07686	CHEMBL5877	Enzyme	0	1 / 0
Bifunctional protein NCOAT	OGA	O60502	CHEMBL5921	Enzyme	0	4 / 0
Adenosine deaminase (by homology)	ADA	P00813	CHEMBL1910	Hydrolase	0	2 / 0
Alpha-L-fucosidase 2	FUCA2	Q9BTY2	CHEMBL2271	Enzyme	0	2 / 0
Endothelin-converting enzyme 1	ECE1	P42892	CHEMBL4791	Protease	0	1 / 0
Palmitoleoyl-protein carboxylesterase NOTUM	NOTUM	Q6P988	CHEMBL3714531	Hydrolase	0	4 / 0
Intercellular adhesion molecule (ICAM-1), Integrin alpha-L/beta-2	ITGAL ICAM1 ITGB2	P20701 P05362 P05107	CHEMBL2096661	Membrane receptor	0	4 / 0
Thiopurine S-methyltransferase	TPMT	P51580	CHEMBL2500	Enzyme	0	1 / 0
Liver glycogen phosphorylase	PYGL	P06737	CHEMBL2568	Enzyme	0	5 / 0
Aminopeptidase B	RNPEP	Q9H4A4	CHEMBL2432	Protease	0	1 / 0
Maltase-glucoamylase	MGAM	O43451	CHEMBL2074	Hydrolase	0	3 / 0
Glycogen synthase kinase-3 beta	GSK3B	P49841	CHEMBL262	Kinase	0	1 / 0
Sucrase-isomaltase	SI	P14410	CHEMBL2748	Enzyme	0	2 / 0
Dual specificity phosphatase Cdc25A	CDC25A	P30304	CHEMBL3775	Phosphatase	0	1 / 0

## Sheet: Compound No.2
SwissTargetPrediction
Compound name: Pseurotin A
Target	Common name	Uniprot ID	ChEMBL ID	Target Class	Probability*	Known actives (3D/2D)
N/A*	N/A*	N/A*	N/A*	N/A*	N/A*	N/A*
*No similar actives found. No target predicted.

## Sheet: Compound No.3
SwissTargetPrediction
Compound name: Spirotryprostatin B
Target	Common name	Uniprot ID	ChEMBL ID	Target Class	Probability*	Known actives (3D/2D)
Cyclin-dependent kinase 5/CDK5 activator 1	CDK5R1 CDK5	Q15078 Q00535	CHEMBL1907600	Kinase	0.113286	203 / 0
Tyrosine-protein kinase JAK3	JAK3	P52333	CHEMBL2148	Kinase	0.113286	338 / 0
Tyrosine-protein kinase JAK2	JAK2	O60674	CHEMBL2971	Kinase	0.113286	416 / 0
Melatonin receptor 1A	MTNR1A	P48039	CHEMBL1945	Family A G protein-coupled receptor	0.113286	565 / 0
Melatonin receptor 1B	MTNR1B	P49286	CHEMBL1946	Family A G protein-coupled receptor	0.113286	498 / 0
Matrix metalloproteinase 1	MMP1	P03956	CHEMBL332	Protease	0.113286	86 / 0
Dual-specificity tyrosine-phosphorylation regulated kinase 1A	DYRK1A	Q13627	CHEMBL2292	Kinase	0.113286	143 / 0
Orexin receptor 1 (by homology)	HCRTR1	O43613	CHEMBL5113	Family A G protein-coupled receptor	0.113286	650 / 0
Orexin receptor 2	HCRTR2	O43614	CHEMBL4792	Family A G protein-coupled receptor	0.113286	792 / 0
Phosphodiesterase 2A	PDE2A	O00408	CHEMBL2652	Phosphodiesterase	0.113286	157 / 0
Cathepsin K	CTSK	P43235	CHEMBL268	Protease	0.113286	336 / 0
P2X purinoceptor 7	P2RX7	Q99572	CHEMBL4805	Ligand-gated ion channel	0.113286	496 / 0
Neurokinin 1 receptor	TACR1	P25103	CHEMBL249	Family A G protein-coupled receptor	0.113286	111 / 0
Voltage-gated potassium channel subunit Kv1.5	KCNA5	P22460	CHEMBL4306	Voltage-gated ion channel	0.113286	216 / 0
Tyrosine-protein kinase LCK	LCK	P06239	CHEMBL258	Kinase	0.113286	137 / 0
Neuropeptide Y receptor type 5	NPY5R	Q15761	CHEMBL4561	Family A G protein-coupled receptor	0.113286	327 / 0
Smoothened homolog (by homology)	SMO	Q99835	CHEMBL5971	Frizzled family G protein-coupled receptor	0.113286	34 / 0
Protein farnesyltransferase	FNTA FNTB	P49354 P49356	CHEMBL2094108	Enzyme	0.113286	360 / 0
Geranylgeranyl transferase type I	PGGT1B FNTA	P53609 P49354	CHEMBL2095164	Enzyme	0.113286	92 / 0
Isocitrate dehydrogenase [NADP] cytoplasmic	IDH1	O75874	CHEMBL2007625	Enzyme	0.113286	212 / 0
Sodium channel protein type II alpha subunit	SCN2A	Q99250	CHEMBL4187	Voltage-gated ion channel	0.113286	34 / 0
Sodium channel protein type X alpha subunit	SCN10A	Q9Y5Y9	CHEMBL5451	Voltage-gated ion channel	0.113286	51 / 0
Nitric-oxide synthase, brain	NOS1	P29475	CHEMBL3568	Enzyme	0.113286	75 / 0
Nitric oxide synthase, inducible	NOS2	P35228	CHEMBL4481	Enzyme	0.113286	138 / 0
Nitric-oxide synthase, endothelial	NOS3	P29474	CHEMBL4803	Enzyme	0.113286	27 / 0
Epidermal growth factor receptor erbB1	EGFR	P00533	CHEMBL203	Kinase	0.113286	677 / 0
Epoxide hydratase	EPHX2	P34913	CHEMBL2409	Protease	0.113286	348 / 0
Caspase-3	CASP3	P42574	CHEMBL2334	Protease	0.113286	92 / 0
Cathepsin S	CTSS	P25774	CHEMBL2954	Protease	0.113286	240 / 0
11-beta-hydroxysteroid dehydrogenase 1	HSD11B1	P28845	CHEMBL4235	Enzyme	0.113286	628 / 0
p53-binding protein Mdm-2	MDM2	Q00987	CHEMBL5023	Other nuclear protein	0.113286	104 / 0
c-Jun N-terminal kinase 1	MAPK8	P45983	CHEMBL2276	Kinase	0.113286	295 / 0
c-Jun N-terminal kinase 3	MAPK10	P53779	CHEMBL2637	Kinase	0.113286	204 / 0
Protein tyrosine kinase 2 beta	PTK2B	Q14289	CHEMBL5469	Kinase	0.113286	16 / 0
Serotonin 1a (5-HT1a) receptor	HTR1A	P08908	CHEMBL214	Family A G protein-coupled receptor	0.113286	150 / 0
Cannabinoid receptor 2	CNR2	P34972	CHEMBL253	Family A G protein-coupled receptor	0.113286	805 / 0
Serotonin 7 (5-HT7) receptor	HTR7	P34969	CHEMBL3155	Family A G protein-coupled receptor	0.113286	79 / 0
Phosphodiesterase 10A	PDE10A	Q9Y233	CHEMBL4409	Phosphodiesterase	0.113286	1029 / 0
Leucine-rich repeat serine/threonine-protein kinase 2	LRRK2	Q5S007	CHEMBL1075104	Kinase	0.113286	107 / 0
Butyrylcholinesterase	BCHE	P06276	CHEMBL1914	Hydrolase	0.113286	86 / 0
Beta secretase 2	BACE2	Q9Y5Z0	CHEMBL2525	Protease	0.113286	104 / 0
Glycogen synthase kinase-3 beta	GSK3B	P49841	CHEMBL262	Kinase	0.113286	373 / 0
Calpain 1	CAPN1	P07384	CHEMBL3891	Protease	0.113286	109 / 0
Carbonic anhydrase II	CA2	P00918	CHEMBL205	Lyase	0.113286	549 / 0
Carbonic anhydrase I	CA1	P00915	CHEMBL261	Lyase	0.113286	469 / 0
Carbonic anhydrase VB	CA5B	Q9Y2D0	CHEMBL3969	Lyase	0.113286	32 / 0
Carbonic anhydrase VA	CA5A	P35218	CHEMBL4789	Lyase	0.113286	36 / 0
Serotonin 2a (5-HT2a) receptor (by homology)	HTR2A	P28223	CHEMBL224	Family A G protein-coupled receptor	0.113286	209 / 0
Cyclin-dependent kinase 1	CDK1	P06493	CHEMBL308	Kinase	0.113286	98 / 0
Metabotropic glutamate receptor 5	GRM5	P41594	CHEMBL3227	Family C G protein-coupled receptor	0.113286	723 / 0
Arylamine N-acetyltransferase 1	NAT1	P18440	CHEMBL5101	Enzyme	0.113286	12 / 0
Serine/threonine-protein kinase B-raf	BRAF	P15056	CHEMBL5145	Kinase	0.113286	115 / 0
LIM domain kinase 2	LIMK2	P53671	CHEMBL5932	Kinase	0.113286	67 / 0
Histone deacetylase 6	HDAC6	Q9UBN7	CHEMBL1865	Eraser	0.113286	81 / 0
6-phosphofructo-2-kinase/fructose-2,6-bisphosphatase 3	PFKFB3	Q16875	CHEMBL2331053	Enzyme	0.113286	195 / 0
MAP kinase p38 alpha	MAPK14	Q16539	CHEMBL260	Kinase	0.113286	741 / 0
Cathepsin (V and K)	CTSV	O60911	CHEMBL3272	Protease	0.113286	38 / 0
Probable G-protein coupled receptor 139	GPR139	Q6DWJ6	CHEMBL3632455	Family A G protein-coupled receptor	0.113286	19 / 0
Cathepsin L	CTSL	P07711	CHEMBL3837	Protease	0.113286	227 / 0
Lipoxin A4 receptor	FPR2	P25090	CHEMBL4227	Family A G protein-coupled receptor	0.113286	22 / 0
Gamma-secretase	PSEN2 PSENEN NCSTN APH1A PSEN1 APH1B	P49810 Q9NZ42 Q92542 Q96BI3 P49768 Q8WW43	CHEMBL2094135	Protease	0.113286	292 / 0
Cyclin-dependent kinase 9	CDK9	P50750	CHEMBL3116	Kinase	0.113286	31 / 0
Peregrin	BRPF1	P55201	CHEMBL3132741	Reader	0.113286	42 / 0
Mucosa-associated lymphoid tissue lymphoma translocation protein 1	MALT1	Q9UDY8	CHEMBL3632452	Hydrolase	0.113286	5 / 0
Sphingosine 1-phosphate receptor Edg-3	S1PR3	Q99500	CHEMBL3892	Family A G protein-coupled receptor	0.113286	72 / 0
Vascular endothelial growth factor receptor 1	FLT1	P17948	CHEMBL1868	Kinase	0.113286	124 / 0
Serotonin 2c (5-HT2c) receptor	HTR2C	P28335	CHEMBL225	Family A G protein-coupled receptor	0.113286	194 / 0
C-C chemokine receptor type 1	CCR1	P32246	CHEMBL2413	Family A G protein-coupled receptor	0.113286	88 / 0
Vascular endothelial growth factor receptor 2	KDR	P35968	CHEMBL279	Kinase	0.113286	620 / 0
Tyrosine-protein kinase JAK1	JAK1	P23458	CHEMBL2835	Kinase	0.113286	210 / 0
Matrix metalloproteinase 3	MMP3	P08254	CHEMBL283	Protease	0.113286	39 / 0
JAK3/JAK1	JAK3 JAK1	P52333 P23458	CHEMBL3038491	Kinase	0.113286	25 / 0
Tumour suppressor p53/oncoprotein Mdm2	TP53	P04637	CHEMBL4096	Transcription factor	0.113286	3 / 0
Tankyrase-1	TNKS	O95271	CHEMBL6164	Enzyme	0.113286	69 / 0
Potassium channel subfamily K member 3	KCNK3	O14649	CHEMBL2321613	Voltage-gated ion channel	0.113286	42 / 0
Potassium channel subfamily K member 9	KCNK9	Q9NPC2	CHEMBL2321614	Voltage-gated ion channel	0.113286	31 / 0
Histamine H3 receptor	HRH3	Q9Y5N1	CHEMBL264	Family A G protein-coupled receptor	0.113286	75 / 0
Kir3.1/Kir3.4	KCNJ5 KCNJ3	P48544 P48549	CHEMBL3038488	Voltage-gated ion channel	0.113286	40 / 0
Kir3.1/Kir3.2	KCNJ6 KCNJ3	P48051 P48549	CHEMBL3038489	Voltage-gated ion channel	0.113286	43 / 0
Prostanoid EP3 receptor	PTGER3	P43115	CHEMBL3710	Family A G protein-coupled receptor	0.113286	8 / 0
Cathepsin (B and K)	CTSB	P07858	CHEMBL4072	Protease	0.113286	189 / 0
Beta-secretase 1	BACE1	P56817	CHEMBL4822	Protease	0.113286	451 / 0
Phosphodiesterase 5A	PDE5A	O76074	CHEMBL1827	Phosphodiesterase	0.113286	271 / 0
Muscarinic acetylcholine receptor M2 (by homology)	CHRM2	P08172	CHEMBL211	Family A G protein-coupled receptor	0.113286	62 / 0
Muscarinic acetylcholine receptor M1	CHRM1	P11229	CHEMBL216	Family A G protein-coupled receptor	0.113286	126 / 0
Dopamine D2 receptor	DRD2	P14416	CHEMBL217	Family A G protein-coupled receptor	0.113286	249 / 0
Cholecystokinin B receptor (by homology)	CCKBR	P32239	CHEMBL298	Family A G protein-coupled receptor	0.113286	249 / 0
NAD-dependent deacetylase sirtuin 2	SIRT2	Q8IXJ6	CHEMBL4462	Eraser	0.113286	88 / 0
Voltage-gated T-type calcium channel alpha-1G subunit	CACNA1G	O43497	CHEMBL4641	Voltage-gated ion channel	0.113286	4 / 0
Toll-like receptor 4	TLR4	O00206	CHEMBL5255	Toll-like and Il-1 receptors	0.113286	36 / 0
Translocator protein (by homology)	TSPO	P30536	CHEMBL5742	Membrane receptor	0.113286	509 / 0
Glucocorticoid receptor	NR3C1	P04150	CHEMBL2034	Nuclear receptor	0.113286	289 / 0
P2X purinoceptor 3	P2RX3	P56373	CHEMBL2998	Ligand-gated ion channel	0.113286	34 / 0
Carnitine O-palmitoyltransferase 1, liver isoform	CPT1A	P50416	CHEMBL1293194	Enzyme	0.113286	87 / 0
Platelet-derived growth factor receptor beta	PDGFRB	P09619	CHEMBL1913	Kinase	0.113286	65 / 0
Cyclin-dependent kinase 1/cyclin B	CCNB3 CDK1 CCNB1 CCNB2	Q8WWL7 P06493 P14635 O95067	CHEMBL2094127	Other cytosolic protein	0.113286	107 / 0
Cyclin-dependent kinase 2/cyclin A	CDK2 CCNA1 CCNA2	P24941 P78396 P20248	CHEMBL2094128	Other cytosolic protein	0.113286	113 / 0
CDK6/cyclin D1	CCND1 CDK6	P24385 Q00534	CHEMBL2111455	Kinase	0.113286	2 / 0
Phosphodiesterase 3	PDE3A	Q14432	CHEMBL241	Phosphodiesterase	0.113286	39 / 0
Cyclin-dependent kinase 6	CDK6	Q00534	CHEMBL2508	Kinase	0.113286	2 / 0

## Sheet: Compound No.4
SwissTargetPrediction
Compound name: mevalolactone
Target	Common name	Uniprot ID	ChEMBL ID	Target Class	Probability*	Known actives (3D/2D)
HMG-CoA reductase (by homology)	HMGCR	P04035	CHEMBL402	Oxidoreductase	0.0849737	0 / 74
11-beta-hydroxysteroid dehydrogenase 1	HSD11B1	P28845	CHEMBL4235	Enzyme	0.0544879	0 / 7
Dual specificity phosphatase Cdc25A	CDC25A	P30304	CHEMBL3775	Phosphatase	0.0238327	0 / 2
UDP-glucuronosyltransferase 2B7	UGT2B7	P16662	CHEMBL4370	Enzyme	0.0238327	0 / 2
Carbonic anhydrase IX	CA9	Q16790	CHEMBL3594	Lyase	0.0238327	4 / 2
Protein kinase C alpha	PRKCA	P17252	CHEMBL299	Kinase	0.0238327	0 / 33
Carbonic anhydrase I	CA1	P00915	CHEMBL261	Lyase	0.0238327	4 / 3
Vitamin D receptor	VDR	P11473	CHEMBL1977	Nuclear receptor	0.0238327	0 / 2
PI3-kinase p110-alpha/p85-alpha	PIK3CA PIK3R1	P42336 P27986	CHEMBL2111367	Enzyme	0	1 / 0
Prolyl endopeptidase	PREP	P48147	CHEMBL3202	Protease	0	0 / 2
Mu opioid receptor	OPRM1	P35372	CHEMBL233	Family A G protein-coupled receptor	0	0 / 3
Kappa Opioid receptor	OPRK1	P41145	CHEMBL237	Family A G protein-coupled receptor	0	0 / 16
Protein kinase C delta (by homology)	PRKCD	Q05655	CHEMBL2996	Kinase	0	0 / 3
Protein-tyrosine phosphatase 1B	PTPN1	P18031	CHEMBL335	Phosphatase	0	0 / 9
Prostaglandin E synthase	PTGES	O14684	CHEMBL5658	Enzyme	0	0 / 5
Protein kinase C epsilon	PRKCE	Q02156	CHEMBL3582	Kinase	0	0 / 1
Protein kinase C theta	PRKCQ	Q04759	CHEMBL3920	Kinase	0	0 / 2
Protein kinase C eta (by homology)	PRKCH	P24723	CHEMBL3616	Kinase	0	0 / 1
Protein kinase C gamma (by homology)	PRKCG	P05129	CHEMBL2938	Kinase	0	0 / 1
Aldose reductase (by homology)	AKR1B1	P15121	CHEMBL1900	Enzyme	0	5 / 0
Acyl coenzyme A:cholesterol acyltransferase	CES1	P23141	CHEMBL2265	Enzyme	0	1 / 0
Carboxylesterase 2	CES2	O00748	CHEMBL3180	Enzyme	0	1 / 0
Glutathione reductase	GSR	P00390	CHEMBL2755	Oxidoreductase	0	2 / 0
NAD-dependent deacetylase sirtuin 2	SIRT2	Q8IXJ6	CHEMBL4462	Eraser	0	0 / 1
D-amino-acid oxidase	DAO	P14920	CHEMBL5485	Enzyme	0	2 / 0
Caspase-3	CASP3	P42574	CHEMBL2334	Protease	0	14 / 0
Acetylcholinesterase	ACHE	P22303	CHEMBL220	Hydrolase	0	0 / 1
Glycine receptor subunit alpha-2 (by homology)	GLRA2	P23416	CHEMBL5871	Ligand-gated ion channel	0	1 / 0
Urokinase plasminogen activator surface receptor	PLAUR	Q03405	CHEMBL4883	Membrane receptor	0	1 / 0
Serine/threonine-protein phosphatase	PPP5C	Q9BPW0	CHEMBL1293265	Phosphatase	0	2 / 3
Serine/threonine protein phosphatase PP1-alpha catalytic subunit	PPP1CA	P62136	CHEMBL2164	Phosphatase	0	2 / 3
Transient receptor potential cation channel subfamily V member 4 (by homology)	TRPV4	Q9HBA0	CHEMBL3119	Voltage-gated ion channel	0	0 / 1
Adenosine A2a receptor	ADORA2A	P29274	CHEMBL251	Family A G protein-coupled receptor	0	2 / 0
Serine/threonine protein phosphatase PP1-gamma catalytic subunit	PPP1CC	P36873	CHEMBL4438	Phosphatase	0	1 / 5
Prostatic acid phosphatase	ACPP	P15309	CHEMBL2633	Enzyme	0	6 / 0
Guanine deaminase	GDA	Q9Y2T3	CHEMBL3129	Hydrolase	0	1 / 0
Methionine aminopeptidase 2	METAP2	P50579	CHEMBL3922	Protease	0	1 / 0
Gamma-secretase	PSEN2 PSENEN NCSTN APH1A PSEN1 APH1B	P49810 Q9NZ42 Q92542 Q96BI3 P49768 Q8WW43	CHEMBL2094135	Protease	0	0 / 7
Cannabinoid receptor 1	CNR1	P21554	CHEMBL218	Family A G protein-coupled receptor	0	0 / 8
Cannabinoid receptor 2	CNR2	P34972	CHEMBL253	Family A G protein-coupled receptor	0	0 / 1
Sn1-specific diacylglycerol lipase alpha	DAGLA	Q9Y4D2	CHEMBL5545	Enzyme	0	0 / 10
Hypoxanthine-guanine phosphoribosyltransferase	HPRT1	P00492	CHEMBL2360	Enzyme	0	2 / 0
Amine oxidase, copper containing	AOC3	Q16853	CHEMBL3437	Enzyme	0	8 / 0
Protein phosphatase 2C beta	PPM1B	O75688	CHEMBL2845	Phosphatase	0	1 / 5
Bromodomain-containing protein 4	BRD4	O60885	CHEMBL1163125	Reader	0	2 / 0
Gamma-butyrobetaine dioxygenase	BBOX1	O75936	CHEMBL2163175	Enzyme	0	1 / 0
Nitric-oxide synthase, brain	NOS1	P29475	CHEMBL3568	Enzyme	0	3 / 0
Nitric oxide synthase, inducible	NOS2	P35228	CHEMBL4481	Enzyme	0	2 / 0
Nitric-oxide synthase, endothelial	NOS3	P29474	CHEMBL4803	Enzyme	0	1 / 0
Receptor protein-tyrosine kinase erbB-2	ERBB2	P04626	CHEMBL1824	Kinase	0	5 / 0
Epidermal growth factor receptor erbB1	EGFR	P00533	CHEMBL203	Kinase	0	5 / 0
Leucine-rich repeat serine/threonine-protein kinase 2	LRRK2	Q5S007	CHEMBL1075104	Kinase	0	1 / 0
Telomerase reverse transcriptase	TERT	O14746	CHEMBL2916	Enzyme	0	1 / 0
6-O-methylguanine-DNA methyltransferase	MGMT	P16455	CHEMBL2864	Enzyme	0	1 / 0
Carnitine O-palmitoyltransferase 1, liver isoform (by homology)	CPT1A	P50416	CHEMBL1293194	Enzyme	0	0 / 4
Inhibitor of apoptosis protein 3	XIAP	P98170	CHEMBL4198	Other cytosolic protein	0	1 / 0
Epoxide hydrolase 1 (by homology)	EPHX1	P07099	CHEMBL1968	Protease	0	1 / 0
Anandamide amidohydrolase	FAAH	O00519	CHEMBL2243	Enzyme	0	0 / 8
Serine/threonine-protein kinase/endoribonuclease IRE1	ERN1	O75460	CHEMBL1163101	Enzyme	0	1 / 0
Endothelin receptor ET-A (by homology)	EDNRA	P25101	CHEMBL252	Family A G protein-coupled receptor	0	15 / 0
NF-kappaB inhibitor alpha	NFKBIA	P25963	CHEMBL2898	Other cytosolic protein	0	4 / 0
Nuclear factor NF-kappa-B p65 subunit	RELA	Q04206	CHEMBL5533	Transcription factor	0	6 / 0
Arachidonate 5-lipoxygenase	ALOX5	P09917	CHEMBL215	Oxidoreductase	0	0 / 2
Angiotensin-converting enzyme (by homology)	ACE	P12821	CHEMBL1808	Protease	0	1 / 0
P-glycoprotein 1	ABCB1	P08183	CHEMBL4302	Primary active transporter	0	0 / 5
Matrix metalloproteinase 2	MMP2	P08253	CHEMBL333	Protease	0	1 / 0
Cytochrome P450 11B2	CYP11B2	P19099	CHEMBL2722	Cytochrome P450	0	1 / 0
Carbonic anhydrase XII	CA12	O43570	CHEMBL3242	Lyase	0	4 / 0
Thymidylate synthase	TYMS	P04818	CHEMBL1952	Transferase	0	1 / 0
Dual specificity phosphatase Cdc25B	CDC25B	P30305	CHEMBL4804	Phosphatase	0	0 / 1
Chymase	CMA1	P23946	CHEMBL4068	Protease	0	1 / 0
N(G),N(G)-dimethylarginine dimethylaminohydrolase 1	DDAH1	O94760	CHEMBL6036	Enzyme	0	1 / 0
Thrombin	F2	P00734	CHEMBL204	Protease	0	0 / 8
Trypsin I	PRSS1	P07477	CHEMBL209	Protease	0	0 / 5
Chymotrypsin C	CTRC	Q99895	CHEMBL2386	Protease	0	0 / 2
DNA polymerase beta	POLB	P06746	CHEMBL2392	Enzyme	0	0 / 1
Peptidyl-glycine alpha-amidating monooxygenase	PAM	P19021	CHEMBL2544	Enzyme	0	0 / 2
Carbonic anhydrase XIII (by homology)	CA13	Q8N1Q1	CHEMBL3912	Lyase	0	0 / 2
Pyruvate kinase isozymes M1/M2	PKM	P14618	CHEMBL1075189	Enzyme	0	3 / 0
Muscarinic acetylcholine receptor M3	CHRM3	P20309	CHEMBL245	Family A G protein-coupled receptor	0	2 / 0
Estradiol 17-beta-dehydrogenase 2	HSD17B2	P37059	CHEMBL2789	Enzyme	0	1 / 0
Fatty acid binding protein adipocyte	FABP4	P15090	CHEMBL2083	Fatty acid binding protein family	0	4 / 0
Dopamine transporter (by homology)	SLC6A3	Q01959	CHEMBL238	Electrochemical transporter	0	0 / 7
Platelet activating factor receptor (by homology)	PTAFR	P25105	CHEMBL250	Family A G protein-coupled receptor	0	0 / 3
Fructose-1,6-bisphosphatase	FBP1	P09467	CHEMBL3975	Enzyme	0	1 / 0
cAMP-dependent protein kinase alpha-catalytic subunit	PRKACA	P17612	CHEMBL4101	Kinase	0	1 / 0
Serine/threonine-protein kinase AKT	AKT1	P31749	CHEMBL4282	Kinase	0	1 / 0
Hydroxycarboxylic acid receptor 2	HCAR2	Q8TDS4	CHEMBL3785	Family A G protein-coupled receptor	0	0 / 3
Palmitoleoyl-protein carboxylesterase NOTUM	NOTUM	Q6P988	CHEMBL3714531	Hydrolase	0	1 / 0
Ribonuclease H1	RNASEH1	O60930	CHEMBL5893	Enzyme	0	1 / 0
Indoleamine 2,3-dioxygenase	IDO1	P14902	CHEMBL4685	Enzyme	0	1 / 0
Glucose transporter	SLC2A1	P11166	CHEMBL2535	Electrochemical transporter	0	0 / 1
Brain adenylate cyclase 1	ADCY1	Q08828	CHEMBL2899	Enzyme	0	0 / 1
Adenosylhomocysteinase	AHCY	P23526	CHEMBL2664	Enzyme	0	1 / 0
Monoacylglycerol lipase ABHD6	ABHD6	Q9BV23	CHEMBL2189127	Enzyme	0	0 / 1
LDL-associated phospholipase A2	PLA2G7	Q13093	CHEMBL3514	Enzyme	0	0 / 1
Monoacylglycerol lipase ABHD12	ABHD12	Q8N2K0	CHEMBL5516	Enzyme	0	0 / 1
Sn1-specific diacylglycerol lipase beta	DAGLB	Q8NCG7	CHEMBL5521	Enzyme	0	0 / 1
Protein BAT5	ABHD16A	O95870	CHEMBL6168	Enzyme	0	0 / 1
Alpha-1d adrenergic receptor	ADRA1D	P25100	CHEMBL223	Family A G protein-coupled receptor	0	1 / 0

## Sheet: Compound No.5
SwissTargetPrediction
Compound name: Asperfuran
Target	Common name	Uniprot ID	ChEMBL ID	Target Class	Probability*	Known actives (3D/2D)
Macrophage-expressed gene 1 protein	MPEG1	Q2M385	CHEMBL3414409	Unclassified protein	0.0604246	2 / 0
Inhibitor of apoptosis protein 3	XIAP	P98170	CHEMBL4198	Other cytosolic protein	0.0604246	2 / 0
Catechol O-methyltransferase	COMT	P21964	CHEMBL2023	Transferase	0.0604246	12 / 0
Estradiol 17-beta-dehydrogenase 3	HSD17B3	P37058	CHEMBL4234	Enzyme	0.0604246	26 / 0
Alkaline phosphatase, tissue-nonspecific isozyme	ALPL	P05186	CHEMBL5979	Enzyme	0.0604246	29 / 0
Alkaline phosphatase placental-like	ALPG	P10696	CHEMBL3402	Enzyme	0.0604246	6 / 0
Phospholipase A-2-activating protein	PLAA	Q9Y263	CHEMBL6114	Unclassified protein	0.0604246	13 / 0
Estradiol 17-beta-dehydrogenase 2	HSD17B2	P37059	CHEMBL2789	Enzyme	0.0604246	53 / 0
Estradiol 17-beta-dehydrogenase 1	HSD17B1	P14061	CHEMBL3181	Enzyme	0.0604246	47 / 0
Transitional endoplasmic reticulum ATPase	VCP	P55072	CHEMBL1075145	Primary active transporter	0.0604246	16 / 0
Cytochrome P450 11B1	CYP11B1	P15538	CHEMBL1908	Cytochrome P450	0.0604246	56 / 0
Cytochrome P450 19A1	CYP19A1	P11511	CHEMBL1978	Cytochrome P450	0.0604246	133 / 0
Cytochrome P450 11B2	CYP11B2	P19099	CHEMBL2722	Cytochrome P450	0.0604246	61 / 0
Matrix metalloproteinase 2	MMP2	P08253	CHEMBL333	Protease	0.0604246	204 / 0
Carbonic anhydrase II	CA2	P00918	CHEMBL205	Lyase	0.0604246	287 / 0
Macrophage migration inhibitory factor	MIF	P14174	CHEMBL2085	Enzyme	0.0604246	27 / 0
C-X-C chemokine receptor type 4	CXCR4	P61073	CHEMBL2107	Family A G protein-coupled receptor	0.0604246	1 / 0
Carbonic anhydrase VII	CA7	P43166	CHEMBL2326	Lyase	0.0604246	58 / 0
Carbonic anhydrase I	CA1	P00915	CHEMBL261	Lyase	0.0604246	240 / 0
Carbonic anhydrase XII	CA12	O43570	CHEMBL3242	Lyase	0.0604246	161 / 0
Testis-specific androgen-binding protein	SHBG	P04278	CHEMBL3305	Secreted protein	0.0604246	5 / 0
Carbonic anhydrase XIV	CA14	Q9ULX7	CHEMBL3510	Lyase	0.0604246	43 / 0
Carbonic anhydrase IX	CA9	Q16790	CHEMBL3594	Lyase	0.0604246	173 / 0
Aldose reductase (by homology)	AKR1B1	P15121	CHEMBL1900	Enzyme	0.0604246	76 / 0
3-phosphoinositide dependent protein kinase-1	PDPK1	O15530	CHEMBL2534	Kinase	0.0604246	24 / 0
Estrogen receptor alpha	ESR1	P03372	CHEMBL206	Nuclear receptor	0.0604246	76 / 0
Estrogen receptor beta	ESR2	Q92731	CHEMBL242	Nuclear receptor	0.0604246	73 / 0
Serine/threonine-protein kinase/endoribonuclease IRE1	ERN1	O75460	CHEMBL1163101	Enzyme	0.0604246	74 / 0
Phosphodiesterase 4B	PDE4B	Q07343	CHEMBL275	Phosphodiesterase	0.0604246	89 / 0
Xanthine dehydrogenase	XDH	P47989	CHEMBL1929	Oxidoreductase	0.0604246	10 / 0
Tyrosine-protein kinase BRK	PTK6	Q13882	CHEMBL4601	Kinase	0.0604246	20 / 0
Cytochrome P450 17A1	CYP17A1	P05093	CHEMBL3522	Cytochrome P450	0.0604246	8 / 0
Epidermal growth factor receptor erbB1	EGFR	P00533	CHEMBL203	Kinase	0.0604246	309 / 0
Poly [ADP-ribose] polymerase-1	PARP1	P09874	CHEMBL3105	Enzyme	0.0604246	179 / 0
Butyrylcholinesterase	BCHE	P06276	CHEMBL1914	Hydrolase	0.0604246	14 / 0
Cyclin-dependent kinase 4/cyclin D	CCND3 CCND1 CDK4 CCND2	P30281 P24385 P11802 P30279	CHEMBL2095942	Other cytosolic protein	0.0604246	6 / 0
Methyl-CpG-binding domain protein 2	MBD2	Q9UBB5	CHEMBL3707462	Reader	0.0604246	2 / 0
D-amino-acid oxidase	DAO	P14920	CHEMBL5485	Enzyme	0.0604246	11 / 0
Tankyrase-2	TNKS2	Q9H2K2	CHEMBL6154	Enzyme	0.0604246	20 / 0
Tankyrase-1	TNKS	O95271	CHEMBL6164	Enzyme	0.0604246	17 / 0
Adenosine A1 receptor (by homology)	ADORA1	P30542	CHEMBL226	Family A G protein-coupled receptor	0.0604246	184 / 0
Cystinyl aminopeptidase	LNPEP	Q9UIQ6	CHEMBL2693	Protease	0.0604246	19 / 0
Cyclin-dependent kinase 4	CDK4	P11802	CHEMBL331	Kinase	0.0604246	55 / 0
Histone deacetylase 1	HDAC1	Q13547	CHEMBL325	Eraser	0.0604246	140 / 0
Ribosomal protein S6 kinase alpha 3	RPS6KA3	P51812	CHEMBL2345	Kinase	0.0604246	34 / 0
Sodium/hydrogen exchanger 1	SLC9A1	P19634	CHEMBL2781	Electrochemical transporter	0.0604246	34 / 0
Tyrosine-protein kinase ABL	ABL1	P00519	CHEMBL1862	Kinase	0.0604246	140 / 0
Dopamine D1 receptor	DRD1	P21728	CHEMBL2056	Family A G protein-coupled receptor	0.0604246	74 / 0
Adenosine A2b receptor	ADORA2B	P29275	CHEMBL255	Family A G protein-coupled receptor	0.0604246	60 / 0
Serine/threonine-protein kinase mTOR	MTOR	P42345	CHEMBL2842	Kinase	0.0604246	151 / 0
PI3-kinase p110-delta subunit	PIK3CD	O00329	CHEMBL3130	Enzyme	0.0604246	191 / 0
DNA-dependent protein kinase	PRKDC	P78527	CHEMBL3142	Kinase	0.0604246	75 / 0
PI3-kinase p110-beta subunit	PIK3CB	P42338	CHEMBL3145	Enzyme	0.0604246	136 / 0
Tyrosine-protein kinase HCK	HCK	P08631	CHEMBL3234	Kinase	0.0604246	61 / 0
PI3-kinase p110-gamma subunit	PIK3CG	P48736	CHEMBL3267	Enzyme	0.0604246	177 / 0
PI4-kinase beta subunit	PI4KB	Q9UBF8	CHEMBL3268	Enzyme	0.0604246	33 / 0
PI3-kinase p110-alpha subunit	PIK3CA	P42336	CHEMBL4005	Enzyme	0.0604246	271 / 0
Ephrin receptor	EPHB4	P54760	CHEMBL5147	Kinase	0.0604246	59 / 0
Cyclin-dependent kinase 5/CDK5 activator 1	CDK5R1 CDK5	Q15078 Q00535	CHEMBL1907600	Kinase	0.0604246	95 / 0
Cyclin-dependent kinase 1/cyclin B	CCNB3 CDK1 CCNB1 CCNB2	Q8WWL7 P06493 P14635 O95067	CHEMBL2094127	Other cytosolic protein	0.0604246	44 / 0
MAP kinase-activated protein kinase 2	MAPKAPK2	P49137	CHEMBL2208	Kinase	0.0604246	56 / 0
Glycogen synthase kinase-3 beta	GSK3B	P49841	CHEMBL262	Kinase	0.0604246	243 / 0
Trace amine-associated receptor 1 (by homology)	TAAR1	Q96RJ0	CHEMBL5857	Family A G protein-coupled receptor	0.0604246	14 / 0
Runt-related transcription factor 1/Core-binding factor subunit beta	CBFB	Q13951	CHEMBL1615386	Unclassified protein	0.0604246	2 / 0
Matrix metalloproteinase 1	MMP1	P03956	CHEMBL332	Protease	0.0604246	238 / 0
Kinesin-1 heavy chain/ Tyrosine-protein kinase receptor RET	RET	P07949	CHEMBL2041	Kinase	0.0604246	61 / 0
Alpha-1d adrenergic receptor	ADRA1D	P25100	CHEMBL223	Family A G protein-coupled receptor	0.0604246	17 / 0
Interleukin-1 receptor-associated kinase 4	IRAK4	Q9NWZ3	CHEMBL3778	Kinase	0.0604246	27 / 0
Caspase-3	CASP3	P42574	CHEMBL2334	Protease	0.0604246	19 / 0
Ribosomal protein S6 kinase 2	RPS6KB2	Q9UBS0	CHEMBL3111	Kinase	0.0604246	1 / 0
Caspase-7	CASP7	P55210	CHEMBL3468	Protease	0.0604246	10 / 0
Serine/threonine-protein kinase PLK1	PLK1	P53350	CHEMBL3024	Kinase	0.0604246	60 / 0
Ribosomal protein S6 kinase alpha 2	RPS6KA2	Q15349	CHEMBL3906	Kinase	0.0604246	5 / 0
MAP kinase-interacting serine/threonine-protein kinase MNK1	MKNK1	Q9BUB5	CHEMBL4718	Kinase	0.0604246	15 / 0
Tubulin beta-1 chain	TUBB1	Q9H4B7	CHEMBL1915	Structural protein	0.0604246	16 / 0
Histone deacetylase 2	HDAC2	Q92769	CHEMBL1937	Eraser	0.0604246	58 / 0
Tubulin beta-3 chain	TUBB3	Q13509	CHEMBL2597	Structural protein	0.0604246	2 / 0
Cyclin-dependent kinase 2	CDK2	P24941	CHEMBL301	Kinase	0.0604246	157 / 0
Presequence protease, mitochondrial	PITRM1	Q5JRX3	CHEMBL3124731	Enzyme	0.0604246	1 / 0
Histone deacetylase 8	HDAC8	Q9BY41	CHEMBL3192	Eraser	0.0604246	75 / 0
Beta-galactoside alpha-2,6-sialyltransferase 1	ST6GAL1	P15907	CHEMBL3596075	Transferase	0.0604246	2 / 0
Serine/threonine-protein kinase PLK4	PLK4	O00444	CHEMBL3788	Kinase	0.0604246	11 / 0
P-glycoprotein 1	ABCB1	P08183	CHEMBL4302	Primary active transporter	0.0604246	25 / 0
Carbonic anhydrase IV	CA4	P22748	CHEMBL3729	Lyase	0.0604246	13 / 0
Carbonic anhydrase XIII (by homology)	CA13	Q8N1Q1	CHEMBL3912	Lyase	0.0604246	32 / 0
Carbonic anhydrase VB	CA5B	Q9Y2D0	CHEMBL3969	Lyase	0.0604246	9 / 0
Carbonic anhydrase VA	CA5A	P35218	CHEMBL4789	Lyase	0.0604246	8 / 0
Huntingtin	HTT	P42858	CHEMBL5514	Unclassified protein	0.0604246	3 / 0
Multidrug resistance-associated protein 1	ABCC1	P33527	CHEMBL3004	Primary active transporter	0.0604246	7 / 0
Cyclooxygenase-2	PTGS2	P35354	CHEMBL230	Oxidoreductase	0.0604246	68 / 0
Sphingosine kinase 2	SPHK2	Q9NRA0	CHEMBL3023	Enzyme	0.0604246	3 / 0
Adenosine A3 receptor	ADORA3	P0DMS8	CHEMBL256	Family A G protein-coupled receptor	0.0604246	64 / 0
Metabotropic glutamate receptor 4	GRM4	Q14833	CHEMBL2736	Family C G protein-coupled receptor	0.0604246	25 / 0
Serine/threonine-protein kinase Aurora-A	AURKA	O14965	CHEMBL4722	Kinase	0.0604246	120 / 0
Adenosine A2a receptor	ADORA2A	P29274	CHEMBL251	Family A G protein-coupled receptor	0.0604246	127 / 0
Death-associated protein kinase 3	DAPK3	O43293	CHEMBL2468	Kinase	0.0604246	6 / 0
Transmembrane domain-containing protein TMIGD3	TMIGD3	P0DMS9	CHEMBL3712907	Unclassified protein	0.0604246	7 / 0
Serine/threonine-protein kinase Nek1	NEK1	Q96PY6	CHEMBL5855	Kinase	0.0604246	21 / 0
Lysine-specific histone demethylase 1	KDM1A	O60341	CHEMBL6136	Eraser	0.0604246	13 / 0
MAP kinase ERK2	MAPK1	P28482	CHEMBL4040	Kinase	0.0604246	119 / 0

## Sheet: Compound No.6
SwissTargetPrediction
Compound name: TMC-120C
Target	Common name	Uniprot ID	ChEMBL ID	Target Class	Probability*	Known actives (3D/2D)
Arachidonate 15-lipoxygenase	ALOX15	P16050	CHEMBL2903	Enzyme	0.112042	2 / 0
Androgen Receptor	AR	P10275	CHEMBL1871	Nuclear receptor	0.112042	108 / 0
Squalene synthetase (by homology)	FDFT1	P37268	CHEMBL3338	Enzyme	0.112042	34 / 0
Dopamine transporter	SLC6A3	Q01959	CHEMBL238	Electrochemical transporter	0.112042	46 / 0
Chymase	CMA1	P23946	CHEMBL4068	Protease	0.112042	19 / 0
Carbonic anhydrase II	CA2	P00918	CHEMBL205	Lyase	0.112042	147 / 0
Carbonic anhydrase I	CA1	P00915	CHEMBL261	Lyase	0.112042	116 / 0
Adenosine A1 receptor	ADORA1	P30542	CHEMBL226	Family A G protein-coupled receptor	0.112042	174 / 0
Adenosine A2a receptor	ADORA2A	P29274	CHEMBL251	Family A G protein-coupled receptor	0.112042	184 / 0
Matrix metalloproteinase 3	MMP3	P08254	CHEMBL283	Protease	0.112042	193 / 0
Matrix metalloproteinase 8	MMP8	P22894	CHEMBL4588	Protease	0.112042	144 / 0
Arachidonate 12-lipoxygenase	ALOX12	P18054	CHEMBL3687	Enzyme	0.112042	9 / 0
Calpain 1	CAPN1	P07384	CHEMBL3891	Protease	0.112042	31 / 0
Endothelin receptor ET-A	EDNRA	P25101	CHEMBL252	Family A G protein-coupled receptor	0.112042	278 / 0
Eukaryotic translation initiation factor 2-alpha kinase 3	EIF2AK3	Q9NZJ5	CHEMBL6030	Kinase	0.112042	20 / 0
c-Jun N-terminal kinase 3	MAPK10	P53779	CHEMBL2637	Kinase	0.112042	46 / 0
1-acylglycerol-3-phosphate O-acyltransferase beta	AGPAT2	O15120	CHEMBL4772	Enzyme	0.112042	1 / 0
Adenosine A3 receptor	ADORA3	P0DMS8	CHEMBL256	Family A G protein-coupled receptor	0.112042	94 / 0
Tyrosine-protein kinase JAK2	JAK2	O60674	CHEMBL2971	Kinase	0.112042	113 / 0
Serine/threonine-protein kinase B-raf	BRAF	P15056	CHEMBL5145	Kinase	0.112042	21 / 0
Histone deacetylase 6	HDAC6	Q9UBN7	CHEMBL1865	Eraser	0.112042	174 / 0
Matrix metalloproteinase 13	MMP13	P45452	CHEMBL280	Protease	0.112042	237 / 0
Matrix metalloproteinase 9	MMP9	P14780	CHEMBL321	Protease	0.112042	328 / 0
Matrix metalloproteinase 2	MMP2	P08253	CHEMBL333	Protease	0.112042	285 / 0
Matrix metalloproteinase 14	MMP14	P50281	CHEMBL3869	Protease	0.112042	71 / 0
Matrix metalloproteinase 7	MMP7	P09237	CHEMBL4073	Protease	0.112042	73 / 0
Sodium channel protein type IX alpha subunit	SCN9A	Q15858	CHEMBL4296	Voltage-gated ion channel	0.112042	334 / 0
MAP kinase p38 alpha	MAPK14	Q16539	CHEMBL260	Kinase	0.112042	63 / 0
Caspase-1	CASP1	P29466	CHEMBL4801	Protease	0.112042	82 / 0
Carbonic anhydrase VII	CA7	P43166	CHEMBL2326	Lyase	0.112042	23 / 0
Caspase-3	CASP3	P42574	CHEMBL2334	Protease	0.112042	44 / 0
NF-kappaB inhibitor alpha	NFKBIA	P25963	CHEMBL2898	Other cytosolic protein	0.112042	12 / 0
Caspase-7	CASP7	P55210	CHEMBL3468	Protease	0.112042	25 / 0
Carbonic anhydrase XIV	CA14	Q9ULX7	CHEMBL3510	Lyase	0.112042	19 / 0
Carbonic anhydrase IX	CA9	Q16790	CHEMBL3594	Lyase	0.112042	92 / 0
Caspase-8	CASP8	Q14790	CHEMBL3776	Protease	0.112042	56 / 0
Carbonic anhydrase VA	CA5A	P35218	CHEMBL4789	Lyase	0.112042	11 / 0
Nuclear factor NF-kappa-B p65 subunit	RELA	Q04206	CHEMBL5533	Transcription factor	0.112042	13 / 0
Endothelin receptor ET-B	EDNRB	P24530	CHEMBL1785	Family A G protein-coupled receptor	0.112042	60 / 0
Nitric oxide synthase, inducible	NOS2	P35228	CHEMBL4481	Enzyme	0.112042	17 / 0
c-Jun N-terminal kinase 1	MAPK8	P45983	CHEMBL2276	Kinase	0.112042	51 / 0
c-Jun N-terminal kinase 2	MAPK9	P45984	CHEMBL4179	Kinase	0.112042	6 / 0
Aldose reductase (by homology)	AKR1B1	P15121	CHEMBL1900	Enzyme	0.112042	36 / 0
Interleukin-8 receptor B	CXCR2	P25025	CHEMBL2434	Family A G protein-coupled receptor	0.112042	86 / 0
Prostatic acid phosphatase	ACPP	P15309	CHEMBL2633	Enzyme	0.112042	11 / 0
C-C chemokine receptor type 2	CCR2	P41597	CHEMBL4015	Family A G protein-coupled receptor	0.112042	8 / 0
Signal transducer and activator of transcription 3	STAT3	P40763	CHEMBL4026	Transcription factor	0.112042	7 / 0
Insulin receptor	INSR	P06213	CHEMBL1981	Kinase	0	13 / 0
Bone morphogenetic protein 1	BMP1	P13497	CHEMBL3898	Protease	0	57 / 0
Prostanoid EP3 receptor	PTGER3	P43115	CHEMBL3710	Family A G protein-coupled receptor	0	93 / 0
Receptor protein-tyrosine kinase erbB-2	ERBB2	P04626	CHEMBL1824	Kinase	0	27 / 0
Cathepsin (H and K)	CTSH	P09668	CHEMBL2225	Protease	0	1 / 0
Cathepsin L	CTSL	P07711	CHEMBL3837	Protease	0	7 / 0
Fructose-1,6-bisphosphatase	FBP1	P09467	CHEMBL3975	Enzyme	0	56 / 0
Cathepsin (B and K)	CTSB	P07858	CHEMBL4072	Protease	0	9 / 0
Serine/threonine-protein kinase WEE1	WEE1	P30291	CHEMBL5491	Kinase	0	18 / 0
Macrophage colony stimulating factor receptor (by homology)	CSF1R	P07333	CHEMBL1844	Kinase	0	19 / 0
Carbonic anhydrase VI	CA6	P23280	CHEMBL3025	Lyase	0	11 / 0
Carbonic anhydrase XII	CA12	O43570	CHEMBL3242	Lyase	0	71 / 0
Carbonic anhydrase IV	CA4	P22748	CHEMBL3729	Lyase	0	17 / 0
Carbonic anhydrase XIII (by homology)	CA13	Q8N1Q1	CHEMBL3912	Lyase	0	15 / 0
Carbonic anhydrase VB	CA5B	Q9Y2D0	CHEMBL3969	Lyase	0	5 / 0
11-beta-hydroxysteroid dehydrogenase 1	HSD11B1	P28845	CHEMBL4235	Enzyme	0	36 / 0
Bradykinin B1 receptor	BDKRB1	P46663	CHEMBL4308	Family A G protein-coupled receptor	0	29 / 0
Phosphodiesterase 5A	PDE5A	O76074	CHEMBL1827	Phosphodiesterase	0	36 / 0
Acyl coenzyme A:cholesterol acyltransferase	CES1	P23141	CHEMBL2265	Enzyme	0	16 / 0
Peregrin	BRPF1	P55201	CHEMBL3132741	Reader	0	13 / 0
Carboxylesterase 2	CES2	O00748	CHEMBL3180	Enzyme	0	17 / 0
Bombesin receptor subtype-3	BRS3	P32247	CHEMBL4080	Family A G protein-coupled receptor	0	7 / 0
Estrogen receptor beta	ESR2	Q92731	CHEMBL242	Nuclear receptor	0	57 / 0
Heat shock protein HSP 90-beta	HSP90AB1	P08238	CHEMBL4303	Other cytosolic protein	0	11 / 0
Beta-secretase 1	BACE1	P56817	CHEMBL4822	Protease	0	264 / 0
Protoporphyrinogen oxidase	PPOX	P50336	CHEMBL1926488	Oxidoreductase	0	4 / 0
Inosine-5'-monophosphate dehydrogenase 2	IMPDH2	P12268	CHEMBL2002	Oxidoreductase	0	99 / 0
Muscarinic acetylcholine receptor M5	CHRM5	P08912	CHEMBL2035	Family A G protein-coupled receptor	0	7 / 0
Muscarinic acetylcholine receptor M2	CHRM2	P08172	CHEMBL211	Family A G protein-coupled receptor	0	12 / 0
Muscarinic acetylcholine receptor M1	CHRM1	P11229	CHEMBL216	Family A G protein-coupled receptor	0	17 / 0
Histone deacetylase 8	HDAC8	Q9BY41	CHEMBL3192	Eraser	0	72 / 0
Histone deacetylase 3	HDAC3	O15379	CHEMBL1829	Eraser	0	100 / 0
Histone deacetylase 2	HDAC2	Q92769	CHEMBL1937	Eraser	0	103 / 0
Indoleamine 2,3-dioxygenase	IDO1	P14902	CHEMBL4685	Enzyme	0	27 / 0
Endothelial lipase	LIPG	Q9Y5X9	CHEMBL5080	Hydrolase	0	7 / 0
Lipoprotein lipase (by homology)	LPL	P06858	CHEMBL2060	Hydrolase	0	1 / 0
MAP kinase ERK2	MAPK1	P28482	CHEMBL4040	Kinase	0	149 / 0
EWS-Fli1 protein	EWS-Fli1	Q16198	CHEMBL2010625	Unclassified protein	0	1 / 0
ADAM10	ADAM10	O14672	CHEMBL5028	Protease	0	12 / 0
Phosphodiesterase 4A	PDE4A	P27815	CHEMBL254	Phosphodiesterase	0	9 / 0
Glycogen synthase kinase-3 beta	GSK3B	P49841	CHEMBL262	Kinase	0	102 / 0
Phosphodiesterase 4B	PDE4B	Q07343	CHEMBL275	Phosphodiesterase	0	14 / 0
Phosphodiesterase 4C	PDE4C	Q08493	CHEMBL291	Phosphodiesterase	0	4 / 0
P2X purinoceptor 3	P2RX3	P56373	CHEMBL2998	Ligand-gated ion channel	0	58 / 0
Purine nucleoside phosphorylase	PNP	P00491	CHEMBL4338	Enzyme	0	6 / 0
Pyruvate kinase isozymes M1/M2	PKM	P14618	CHEMBL1075189	Enzyme	0	12 / 0
Thromboxane A2 receptor	TBXA2R	P21731	CHEMBL2069	Family A G protein-coupled receptor	0	4 / 0
Tyrosine-protein kinase JAK3	JAK3	P52333	CHEMBL2148	Kinase	0	73 / 0
Neuropilin-1	NRP1	O14786	CHEMBL5174	Secreted protein	0	1 / 0
Sulfonylurea receptor 2	ABCC9	O60706	CHEMBL1971	Primary active transporter	0	26 / 0
GABA-A receptor; alpha-6/beta-3/gamma-2	GABRG2 GABRB3 GABRA6	P18507 P28472 Q16445	CHEMBL2095190	Ligand-gated ion channel	0	3 / 0
Transitional endoplasmic reticulum ATPase	VCP	P55072	CHEMBL1075145	Primary active transporter	0	5 / 0
Carnitine O-palmitoyltransferase 1, muscle isoform	CPT1B	Q92523	CHEMBL2216739	Group translocator	0	2 / 0

## Sheet: Compound No.7
SwissTargetPrediction
Compound name: Asperfuran
Target	Common name	Uniprot ID	ChEMBL ID	Target Class	Probability*	Known actives (3D/2D)
Macrophage-expressed gene 1 protein	MPEG1	Q2M385	CHEMBL3414409	Unclassified protein	0.0604246	2 / 0
Inhibitor of apoptosis protein 3	XIAP	P98170	CHEMBL4198	Other cytosolic protein	0.0604246	2 / 0
Catechol O-methyltransferase	COMT	P21964	CHEMBL2023	Transferase	0.0604246	12 / 0
Estradiol 17-beta-dehydrogenase 3	HSD17B3	P37058	CHEMBL4234	Enzyme	0.0604246	26 / 0
Alkaline phosphatase, tissue-nonspecific isozyme	ALPL	P05186	CHEMBL5979	Enzyme	0.0604246	29 / 0
Alkaline phosphatase placental-like	ALPG	P10696	CHEMBL3402	Enzyme	0.0604246	6 / 0
Phospholipase A-2-activating protein	PLAA	Q9Y263	CHEMBL6114	Unclassified protein	0.0604246	13 / 0
Estradiol 17-beta-dehydrogenase 2	HSD17B2	P37059	CHEMBL2789	Enzyme	0.0604246	53 / 0
Estradiol 17-beta-dehydrogenase 1	HSD17B1	P14061	CHEMBL3181	Enzyme	0.0604246	47 / 0
Transitional endoplasmic reticulum ATPase	VCP	P55072	CHEMBL1075145	Primary active transporter	0.0604246	16 / 0
Cytochrome P450 11B1	CYP11B1	P15538	CHEMBL1908	Cytochrome P450	0.0604246	56 / 0
Cytochrome P450 19A1	CYP19A1	P11511	CHEMBL1978	Cytochrome P450	0.0604246	133 / 0
Cytochrome P450 11B2	CYP11B2	P19099	CHEMBL2722	Cytochrome P450	0.0604246	61 / 0
Matrix metalloproteinase 2	MMP2	P08253	CHEMBL333	Protease	0.0604246	204 / 0
Carbonic anhydrase II	CA2	P00918	CHEMBL205	Lyase	0.0604246	287 / 0
Macrophage migration inhibitory factor	MIF	P14174	CHEMBL2085	Enzyme	0.0604246	27 / 0
C-X-C chemokine receptor type 4	CXCR4	P61073	CHEMBL2107	Family A G protein-coupled receptor	0.0604246	1 / 0
Carbonic anhydrase VII	CA7	P43166	CHEMBL2326	Lyase	0.0604246	58 / 0
Carbonic anhydrase I	CA1	P00915	CHEMBL261	Lyase	0.0604246	240 / 0
Carbonic anhydrase XII	CA12	O43570	CHEMBL3242	Lyase	0.0604246	161 / 0
Testis-specific androgen-binding protein	SHBG	P04278	CHEMBL3305	Secreted protein	0.0604246	5 / 0
Carbonic anhydrase XIV	CA14	Q9ULX7	CHEMBL3510	Lyase	0.0604246	43 / 0
Carbonic anhydrase IX	CA9	Q16790	CHEMBL3594	Lyase	0.0604246	173 / 0
Aldose reductase (by homology)	AKR1B1	P15121	CHEMBL1900	Enzyme	0.0604246	76 / 0
3-phosphoinositide dependent protein kinase-1	PDPK1	O15530	CHEMBL2534	Kinase	0.0604246	24 / 0
Estrogen receptor alpha	ESR1	P03372	CHEMBL206	Nuclear receptor	0.0604246	76 / 0
Estrogen receptor beta	ESR2	Q92731	CHEMBL242	Nuclear receptor	0.0604246	73 / 0
Serine/threonine-protein kinase/endoribonuclease IRE1	ERN1	O75460	CHEMBL1163101	Enzyme	0.0604246	74 / 0
Phosphodiesterase 4B	PDE4B	Q07343	CHEMBL275	Phosphodiesterase	0.0604246	89 / 0
Xanthine dehydrogenase	XDH	P47989	CHEMBL1929	Oxidoreductase	0.0604246	10 / 0
Tyrosine-protein kinase BRK	PTK6	Q13882	CHEMBL4601	Kinase	0.0604246	20 / 0
Cytochrome P450 17A1	CYP17A1	P05093	CHEMBL3522	Cytochrome P450	0.0604246	8 / 0
Epidermal growth factor receptor erbB1	EGFR	P00533	CHEMBL203	Kinase	0.0604246	309 / 0
Poly [ADP-ribose] polymerase-1	PARP1	P09874	CHEMBL3105	Enzyme	0.0604246	179 / 0
Butyrylcholinesterase	BCHE	P06276	CHEMBL1914	Hydrolase	0.0604246	14 / 0
Cyclin-dependent kinase 4/cyclin D	CCND3 CCND1 CDK4 CCND2	P30281 P24385 P11802 P30279	CHEMBL2095942	Other cytosolic protein	0.0604246	6 / 0
Methyl-CpG-binding domain protein 2	MBD2	Q9UBB5	CHEMBL3707462	Reader	0.0604246	2 / 0
D-amino-acid oxidase	DAO	P14920	CHEMBL5485	Enzyme	0.0604246	11 / 0
Tankyrase-2	TNKS2	Q9H2K2	CHEMBL6154	Enzyme	0.0604246	20 / 0
Tankyrase-1	TNKS	O95271	CHEMBL6164	Enzyme	0.0604246	17 / 0
Adenosine A1 receptor (by homology)	ADORA1	P30542	CHEMBL226	Family A G protein-coupled receptor	0.0604246	184 / 0
Cystinyl aminopeptidase	LNPEP	Q9UIQ6	CHEMBL2693	Protease	0.0604246	19 / 0
Cyclin-dependent kinase 4	CDK4	P11802	CHEMBL331	Kinase	0.0604246	55 / 0
Histone deacetylase 1	HDAC1	Q13547	CHEMBL325	Eraser	0.0604246	140 / 0
Ribosomal protein S6 kinase alpha 3	RPS6KA3	P51812	CHEMBL2345	Kinase	0.0604246	34 / 0
Sodium/hydrogen exchanger 1	SLC9A1	P19634	CHEMBL2781	Electrochemical transporter	0.0604246	34 / 0
Tyrosine-protein kinase ABL	ABL1	P00519	CHEMBL1862	Kinase	0.0604246	140 / 0
Dopamine D1 receptor	DRD1	P21728	CHEMBL2056	Family A G protein-coupled receptor	0.0604246	74 / 0
Adenosine A2b receptor	ADORA2B	P29275	CHEMBL255	Family A G protein-coupled receptor	0.0604246	60 / 0
Serine/threonine-protein kinase mTOR	MTOR	P42345	CHEMBL2842	Kinase	0.0604246	151 / 0
PI3-kinase p110-delta subunit	PIK3CD	O00329	CHEMBL3130	Enzyme	0.0604246	191 / 0
DNA-dependent protein kinase	PRKDC	P78527	CHEMBL3142	Kinase	0.0604246	75 / 0
PI3-kinase p110-beta subunit	PIK3CB	P42338	CHEMBL3145	Enzyme	0.0604246	136 / 0
Tyrosine-protein kinase HCK	HCK	P08631	CHEMBL3234	Kinase	0.0604246	61 / 0
PI3-kinase p110-gamma subunit	PIK3CG	P48736	CHEMBL3267	Enzyme	0.0604246	177 / 0
PI4-kinase beta subunit	PI4KB	Q9UBF8	CHEMBL3268	Enzyme	0.0604246	33 / 0
PI3-kinase p110-alpha subunit	PIK3CA	P42336	CHEMBL4005	Enzyme	0.0604246	271 / 0
Ephrin receptor	EPHB4	P54760	CHEMBL5147	Kinase	0.0604246	59 / 0
Cyclin-dependent kinase 5/CDK5 activator 1	CDK5R1 CDK5	Q15078 Q00535	CHEMBL1907600	Kinase	0.0604246	95 / 0
Cyclin-dependent kinase 1/cyclin B	CCNB3 CDK1 CCNB1 CCNB2	Q8WWL7 P06493 P14635 O95067	CHEMBL2094127	Other cytosolic protein	0.0604246	44 / 0
MAP kinase-activated protein kinase 2	MAPKAPK2	P49137	CHEMBL2208	Kinase	0.0604246	56 / 0
Glycogen synthase kinase-3 beta	GSK3B	P49841	CHEMBL262	Kinase	0.0604246	243 / 0
Trace amine-associated receptor 1 (by homology)	TAAR1	Q96RJ0	CHEMBL5857	Family A G protein-coupled receptor	0.0604246	14 / 0
Runt-related transcription factor 1/Core-binding factor subunit beta	CBFB	Q13951	CHEMBL1615386	Unclassified protein	0.0604246	2 / 0
Matrix metalloproteinase 1	MMP1	P03956	CHEMBL332	Protease	0.0604246	238 / 0
Kinesin-1 heavy chain/ Tyrosine-protein kinase receptor RET	RET	P07949	CHEMBL2041	Kinase	0.0604246	61 / 0
Alpha-1d adrenergic receptor	ADRA1D	P25100	CHEMBL223	Family A G protein-coupled receptor	0.0604246	17 / 0
Interleukin-1 receptor-associated kinase 4	IRAK4	Q9NWZ3	CHEMBL3778	Kinase	0.0604246	27 / 0
Caspase-3	CASP3	P42574	CHEMBL2334	Protease	0.0604246	19 / 0
Ribosomal protein S6 kinase 2	RPS6KB2	Q9UBS0	CHEMBL3111	Kinase	0.0604246	1 / 0
Caspase-7	CASP7	P55210	CHEMBL3468	Protease	0.0604246	10 / 0
Serine/threonine-protein kinase PLK1	PLK1	P53350	CHEMBL3024	Kinase	0.0604246	60 / 0
Ribosomal protein S6 kinase alpha 2	RPS6KA2	Q15349	CHEMBL3906	Kinase	0.0604246	5 / 0
MAP kinase-interacting serine/threonine-protein kinase MNK1	MKNK1	Q9BUB5	CHEMBL4718	Kinase	0.0604246	15 / 0
Tubulin beta-1 chain	TUBB1	Q9H4B7	CHEMBL1915	Structural protein	0.0604246	16 / 0
Histone deacetylase 2	HDAC2	Q92769	CHEMBL1937	Eraser	0.0604246	58 / 0
Tubulin beta-3 chain	TUBB3	Q13509	CHEMBL2597	Structural protein	0.0604246	2 / 0
Cyclin-dependent kinase 2	CDK2	P24941	CHEMBL301	Kinase	0.0604246	157 / 0
Presequence protease, mitochondrial	PITRM1	Q5JRX3	CHEMBL3124731	Enzyme	0.0604246	1 / 0
Histone deacetylase 8	HDAC8	Q9BY41	CHEMBL3192	Eraser	0.0604246	75 / 0
Beta-galactoside alpha-2,6-sialyltransferase 1	ST6GAL1	P15907	CHEMBL3596075	Transferase	0.0604246	2 / 0
Serine/threonine-protein kinase PLK4	PLK4	O00444	CHEMBL3788	Kinase	0.0604246	11 / 0
P-glycoprotein 1	ABCB1	P08183	CHEMBL4302	Primary active transporter	0.0604246	25 / 0
Carbonic anhydrase IV	CA4	P22748	CHEMBL3729	Lyase	0.0604246	13 / 0
Carbonic anhydrase XIII (by homology)	CA13	Q8N1Q1	CHEMBL3912	Lyase	0.0604246	32 / 0
Carbonic anhydrase VB	CA5B	Q9Y2D0	CHEMBL3969	Lyase	0.0604246	9 / 0
Carbonic anhydrase VA	CA5A	P35218	CHEMBL4789	Lyase	0.0604246	8 / 0
Huntingtin	HTT	P42858	CHEMBL5514	Unclassified protein	0.0604246	3 / 0
Multidrug resistance-associated protein 1	ABCC1	P33527	CHEMBL3004	Primary active transporter	0.0604246	7 / 0
Cyclooxygenase-2	PTGS2	P35354	CHEMBL230	Oxidoreductase	0.0604246	68 / 0
Sphingosine kinase 2	SPHK2	Q9NRA0	CHEMBL3023	Enzyme	0.0604246	3 / 0
Adenosine A3 receptor	ADORA3	P0DMS8	CHEMBL256	Family A G protein-coupled receptor	0.0604246	64 / 0
Metabotropic glutamate receptor 4	GRM4	Q14833	CHEMBL2736	Family C G protein-coupled receptor	0.0604246	25 / 0
Serine/threonine-protein kinase Aurora-A	AURKA	O14965	CHEMBL4722	Kinase	0.0604246	120 / 0
Adenosine A2a receptor	ADORA2A	P29274	CHEMBL251	Family A G protein-coupled receptor	0.0604246	127 / 0
Death-associated protein kinase 3	DAPK3	O43293	CHEMBL2468	Kinase	0.0604246	6 / 0
Transmembrane domain-containing protein TMIGD3	TMIGD3	P0DMS9	CHEMBL3712907	Unclassified protein	0.0604246	7 / 0
Serine/threonine-protein kinase Nek1	NEK1	Q96PY6	CHEMBL5855	Kinase	0.0604246	21 / 0
Lysine-specific histone demethylase 1	KDM1A	O60341	CHEMBL6136	Eraser	0.0604246	13 / 0
MAP kinase ERK2	MAPK1	P28482	CHEMBL4040	Kinase	0.0604246	119 / 0

## Sheet: Compound No.8
SwissTargetPrediction
Compound name: 6,8-di-O-methylaverufin
Target	Common name	Uniprot ID	ChEMBL ID	Target Class	Probability*	Known actives (3D/2D)
LXR-alpha	NR1H3	Q13133	CHEMBL2808	Nuclear receptor	0	0 / 1
LXR-beta	NR1H2	P55055	CHEMBL4093	Nuclear receptor	0	0 / 1
Tumour suppressor p53/oncoprotein Mdm2	TP53	P04637	CHEMBL4096	Transcription factor	0	0 / 2
c-Jun N-terminal kinase 3	MAPK10	P53779	CHEMBL2637	Kinase	0	23 / 0
Carbonic anhydrase II	CA2	P00918	CHEMBL205	Lyase	0	98 / 0
Carbonic anhydrase XIV	CA14	Q9ULX7	CHEMBL3510	Lyase	0	15 / 0
Carbonic anhydrase IX	CA9	Q16790	CHEMBL3594	Lyase	0	72 / 0
Carbonic anhydrase VA	CA5A	P35218	CHEMBL4789	Lyase	0	8 / 0
Chymase	CMA1	P23946	CHEMBL4068	Protease	0	45 / 0
Serine/threonine-protein kinase mTOR	MTOR	P42345	CHEMBL2842	Kinase	0	95 / 0
PI3-kinase p110-alpha subunit	PIK3CA	P42336	CHEMBL4005	Enzyme	0	211 / 0
Matrix metalloproteinase 13	MMP13	P45452	CHEMBL280	Protease	0	329 / 0
Matrix metalloproteinase 3	MMP3	P08254	CHEMBL283	Protease	0	203 / 0
Matrix metalloproteinase 1	MMP1	P03956	CHEMBL332	Protease	0	352 / 0
Matrix metalloproteinase 14	MMP14	P50281	CHEMBL3869	Protease	0	89 / 0
Matrix metalloproteinase 7	MMP7	P09237	CHEMBL4073	Protease	0	71 / 0
Phosphodiesterase 10A (by homology)	PDE10A	Q9Y233	CHEMBL4409	Phosphodiesterase	0	178 / 0
Matrix metalloproteinase 8	MMP8	P22894	CHEMBL4588	Protease	0	135 / 0
Tyrosine-protein kinase ABL	ABL1	P00519	CHEMBL1862	Kinase	0	35 / 0
Kinesin-1 heavy chain/ Tyrosine-protein kinase receptor RET	RET	P07949	CHEMBL2041	Kinase	0	12 / 0
Tyrosine-protein kinase YES	YES1	P07947	CHEMBL2073	Kinase	0	4 / 0
Adenosine A2a receptor	ADORA2A	P29274	CHEMBL251	Family A G protein-coupled receptor	0	200 / 0
Nerve growth factor receptor Trk-A	NTRK1	P04629	CHEMBL2815	Kinase	0	56 / 0
Histone deacetylase 3	HDAC3	O15379	CHEMBL1829	Eraser	0	18 / 0
ADAM17	ADAM17	P78536	CHEMBL3706	Protease	0	269 / 0
ADAM10	ADAM10	O14672	CHEMBL5028	Protease	0	32 / 0
Squalene synthetase (by homology)	FDFT1	P37268	CHEMBL3338	Enzyme	0	18 / 0
P2X purinoceptor 3	P2RX3	P56373	CHEMBL2998	Ligand-gated ion channel	0	81 / 0
MAP kinase ERK2	MAPK1	P28482	CHEMBL4040	Kinase	0	176 / 0
Matrix metalloproteinase 10	MMP10	P09238	CHEMBL4270	Protease	0	4 / 0
Caspase-1 (by homology)	CASP1	P29466	CHEMBL4801	Protease	0	105 / 0
Neprilysin	MME	P08473	CHEMBL1944	Protease	0	24 / 0
Carbonic anhydrase I	CA1	P00915	CHEMBL261	Lyase	0	84 / 0
Calpain 1	CAPN1	P07384	CHEMBL3891	Protease	0	57 / 0
Endothelin-converting enzyme 1	ECE1	P42892	CHEMBL4791	Protease	0	24 / 0
Serine/threonine protein phosphatase PP1-alpha catalytic subunit	PPP1CA	P62136	CHEMBL2164	Phosphatase	0	3 / 0
Type-1 angiotensin II receptor (by homology)	AGTR1	P30556	CHEMBL227	Family A G protein-coupled receptor	0	111 / 0
Fructose-1,6-bisphosphatase	FBP1	P09467	CHEMBL3975	Enzyme	0	32 / 0
Phosphodiesterase 5A	PDE5A	O76074	CHEMBL1827	Phosphodiesterase	0	77 / 0
Peregrin	BRPF1	P55201	CHEMBL3132741	Reader	0	5 / 0
Estrogen receptor alpha	ESR1	P03372	CHEMBL206	Nuclear receptor	0	9 / 25
Adenosine A2b receptor	ADORA2B	P29275	CHEMBL255	Family A G protein-coupled receptor	0	98 / 0
Branched-chain-amino-acid transferase	BCAT1	P54687	CHEMBL4679	Enzyme	0	3 / 0
Caspase-7	CASP7	P55210	CHEMBL3468	Protease	0	40 / 0
Caspase-8	CASP8	Q14790	CHEMBL3776	Protease	0	79 / 0
1-acylglycerol-3-phosphate O-acyltransferase beta	AGPAT2	O15120	CHEMBL4772	Enzyme	0	1 / 0
Epidermal growth factor receptor erbB1	EGFR	P00533	CHEMBL203	Kinase	0	96 / 0
Prostatic acid phosphatase	ACPP	P15309	CHEMBL2633	Enzyme	0	4 / 0
Cholecystokinin B receptor	CCKBR	P32239	CHEMBL298	Family A G protein-coupled receptor	0	48 / 0
Fibroblast growth factor receptor 1	FGFR1	P11362	CHEMBL3650	Kinase	0	36 / 0
Cathepsin G	CTSG	P08311	CHEMBL4071	Protease	0	8 / 0
Butyrylcholinesterase	BCHE	P06276	CHEMBL1914	Hydrolase	0	33 / 0
PI3-kinase p110-delta subunit	PIK3CD	O00329	CHEMBL3130	Enzyme	0	48 / 0
PI3-kinase p110-beta subunit	PIK3CB	P42338	CHEMBL3145	Enzyme	0	35 / 0
Androgen Receptor	AR	P10275	CHEMBL1871	Nuclear receptor	0	10 / 0
Cathepsin D	CTSD	P07339	CHEMBL2581	Protease	0	10 / 0
Induced myeloid leukemia cell differentiation protein Mcl-1	MCL1	Q07820	CHEMBL4361	Other cytosolic protein	0	22 / 0
Farnesyl diphosphate synthase	FDPS	P14324	CHEMBL1782	Transferase	0	1 / 0
Von Hippel-Lindau disease tumor suppressor/Elongin B/Elongin C	VHL	P40337	CHEMBL3108660	Unclassified protein	0	4 / 0
Quinone reductase 1	NQO1	P15559	CHEMBL3623	Enzyme	0	6 / 0
NADPH oxidase 4	NOX4	Q9NPH5	CHEMBL1250375	Enzyme	0	6 / 0
Protoporphyrinogen oxidase	PPOX	P50336	CHEMBL1926488	Oxidoreductase	0	2 / 0
Hepatic lipase	LIPC	P11150	CHEMBL2127	Enzyme	0	34 / 0
Cyclin-dependent kinase 2	CDK2	P24941	CHEMBL301	Kinase	0	61 / 0
Cyclin-dependent kinase 1	CDK1	P06493	CHEMBL308	Kinase	0	21 / 0
Caspase-6	CASP6	P55212	CHEMBL3308	Protease	0	18 / 0
Endothelial lipase	LIPG	Q9Y5X9	CHEMBL5080	Hydrolase	0	31 / 0
Phosphodiesterase 2A	PDE2A	O00408	CHEMBL2652	Phosphodiesterase	0	1 / 0
Heat shock protein HSP 90-beta	HSP90AB1	P08238	CHEMBL4303	Other cytosolic protein	0	31 / 0
Matrix metalloproteinase 12	MMP12	P39900	CHEMBL4393	Protease	0	17 / 0
ADAMTS5	ADAMTS5	Q9UNA0	CHEMBL2285	Protease	0	20 / 0
Serotonin 6 (5-HT6) receptor	HTR6	P50406	CHEMBL3371	Family A G protein-coupled receptor	0	8 / 0
Sodium channel protein type IX alpha subunit	SCN9A	Q15858	CHEMBL4296	Voltage-gated ion channel	0	26 / 0
Neuropilin-1	NRP1	O14786	CHEMBL5174	Secreted protein	0	1 / 0
5'-nucleotidase	NT5E	P21589	CHEMBL5957	Enzyme	0	7 / 0
Cyclin-dependent kinase 4/cyclin D1	CCND1 CDK4	P24385 P11802	CHEMBL1907601	Kinase	0	24 / 0
Cyclin-dependent kinase 2/cyclin E	CCNE2 CDK2 CCNE1	O96020 P24941 P24864	CHEMBL2094126	Other cytosolic protein	0	26 / 0
Glycogen synthase kinase-3 beta	GSK3B	P49841	CHEMBL262	Kinase	0	89 / 0
Phosphodiesterase 7A	PDE7A	Q13946	CHEMBL3012	Phosphodiesterase	0	13 / 0
Prostanoid EP3 receptor	PTGER3	P43115	CHEMBL3710	Family A G protein-coupled receptor	0	41 / 0
Bone morphogenetic protein 1	BMP1	P13497	CHEMBL3898	Protease	0	108 / 0
Retinoid X receptor alpha	RXRA	P19793	CHEMBL2061	Nuclear receptor	0	0 / 15
Hepatocyte nuclear factor 4-alpha	HNF4A	P41235	CHEMBL5398	Unclassified protein	0	0 / 8
Liver glycogen phosphorylase	PYGL	P06737	CHEMBL2568	Enzyme	0	10 / 0
Muscarinic acetylcholine receptor M4	CHRM4	P08173	CHEMBL1821	Family A G protein-coupled receptor	0	1 / 0
Muscarinic acetylcholine receptor M5	CHRM5	P08912	CHEMBL2035	Family A G protein-coupled receptor	0	1 / 0
Muscarinic acetylcholine receptor M2	CHRM2	P08172	CHEMBL211	Family A G protein-coupled receptor	0	2 / 0
Muscarinic acetylcholine receptor M3	CHRM3	P20309	CHEMBL245	Family A G protein-coupled receptor	0	2 / 0
Hexokinase type IV	GCK	P35557	CHEMBL3820	Enzyme	0	63 / 0
Phosphodiesterase 3	PDE3A	Q14432	CHEMBL241	Phosphodiesterase	0	1 / 0
11-beta-hydroxysteroid dehydrogenase 1	HSD11B1	P28845	CHEMBL4235	Enzyme	0	9 / 0
NAD-dependent deacetylase sirtuin 2	SIRT2	Q8IXJ6	CHEMBL4462	Eraser	0	13 / 0
TNF-alpha	TNF	P01375	CHEMBL1825	Secreted protein	0	46 / 0
Tissue-type plasminogen activator	PLAT	P00750	CHEMBL1873	Protease	0	5 / 0
Thrombin	F2	P00734	CHEMBL204	Protease	0	27 / 0
Integrin alpha-4/beta-7	ITGB7 ITGA4	P26010 P13612	CHEMBL2095184	Membrane receptor	0	4 / 0
Myeloperoxidase	MPO	P05164	CHEMBL2439	Enzyme	0	1 / 0
Thrombin and coagulation factor X	F10	P00742	CHEMBL244	Protease	0	91 / 0
CDC7/DBF4 (Cell division cycle 7-related protein kinase/Activator of S phase kinase)	CDC7	O00311	CHEMBL5443	Kinase	0	6 / 0
Acyl-CoA desaturase (by homology)	SCD	O00767	CHEMBL5555	Enzyme	0	4 / 0

## Sheet: Compound No.9
SwissTargetPrediction
Compound name: flavoglaucin
Target	Common name	Uniprot ID	ChEMBL ID	Target Class	Probability*	Known actives (3D/2D)
Cannabinoid receptor 1	CNR1	P21554	CHEMBL218	Family A G protein-coupled receptor	0.111502	165 / 52
Cannabinoid receptor 2	CNR2	P34972	CHEMBL253	Family A G protein-coupled receptor	0.111502	127 / 52
Matrix metalloproteinase 3	MMP3	P08254	CHEMBL283	Protease	0.111502	158 / 0
Matrix metalloproteinase 8	MMP8	P22894	CHEMBL4588	Protease	0.111502	106 / 0
Cholecystokinin A receptor	CCKAR	P32238	CHEMBL1901	Family A G protein-coupled receptor	0.111502	26 / 0
Cholecystokinin B receptor	CCKBR	P32239	CHEMBL298	Family A G protein-coupled receptor	0.111502	136 / 0
Adenosine A1 receptor	ADORA1	P30542	CHEMBL226	Family A G protein-coupled receptor	0.111502	108 / 0
Adenosine A2a receptor	ADORA2A	P29274	CHEMBL251	Family A G protein-coupled receptor	0.111502	110 / 0
Matrix metalloproteinase 13	MMP13	P45452	CHEMBL280	Protease	0.111502	186 / 0
Matrix metalloproteinase 2	MMP2	P08253	CHEMBL333	Protease	0.111502	164 / 0
ADAM17	ADAM17	P78536	CHEMBL3706	Protease	0.111502	132 / 0
Interleukin-8 receptor B	CXCR2	P25025	CHEMBL2434	Family A G protein-coupled receptor	0.111502	69 / 0
Interleukin-8 receptor A	CXCR1	P25024	CHEMBL4029	Family A G protein-coupled receptor	0.111502	35 / 0
Phosphodiesterase 5A	PDE5A	O76074	CHEMBL1827	Phosphodiesterase	0.111502	37 / 0
MAP kinase p38 alpha	MAPK14	Q16539	CHEMBL260	Kinase	0.111502	110 / 0
Calcium sensing receptor	CASR	P41180	CHEMBL1878	Family C G protein-coupled receptor	0.111502	11 / 0
Matrix metalloproteinase 1	MMP1	P03956	CHEMBL332	Protease	0.111502	250 / 0
Matrix metalloproteinase 16	MMP16	P51512	CHEMBL2200	Protease	0.111502	5 / 0
Matrix metalloproteinase 9	MMP9	P14780	CHEMBL321	Protease	0.111502	212 / 0
Matrix metalloproteinase 14	MMP14	P50281	CHEMBL3869	Protease	0.111502	21 / 0
Matrix metalloproteinase 12	MMP12	P39900	CHEMBL4393	Protease	0.111502	12 / 0
SUMO-activating enzyme subunit 1	SAE1	Q9UBE0	CHEMBL1615388	Unclassified protein	0.111502	0 / 2
Thymidylate synthase	TYMS	P04818	CHEMBL1952	Transferase	0.111502	13 / 0
Corticotropin releasing factor receptor 1	CRHR1	P34998	CHEMBL1800	Family B G protein-coupled receptor	0	15 / 0
6-phosphofructo-2-kinase/fructose-2,6-bisphosphatase 3	PFKFB3	Q16875	CHEMBL2331053	Enzyme	0	5 / 0
Mu opioid receptor	OPRM1	P35372	CHEMBL233	Family A G protein-coupled receptor	0	20 / 3
Nuclear receptor ROR-gamma	RORC	P51449	CHEMBL1741186	Nuclear receptor	0	20 / 0
Calpain 1	CAPN1 CAPNS1	P07384 P04632	CHEMBL2111357	Protease	0	5 / 0
ADAMTS5	ADAMTS5	Q9UNA0	CHEMBL2285	Protease	0	27 / 0
Probable global transcription activator SNF2L2	SMARCA2	P51531	CHEMBL2362979	Reader	0	1 / 0
Calpain 2	CAPN2	P17655	CHEMBL2382	Protease	0	23 / 0
Peroxisome proliferator-activated receptor gamma	PPARG	P37231	CHEMBL235	Nuclear receptor	0	11 / 8
Tyrosine-protein kinase ITK/TSK	ITK	Q08881	CHEMBL2959	Kinase	0	37 / 0
Neuropeptide Y receptor type 5	NPY5R	Q15761	CHEMBL4561	Family A G protein-coupled receptor	0	60 / 0
Cytochrome P450 11B1	CYP11B1	P15538	CHEMBL1908	Cytochrome P450	0	12 / 0
Cytochrome P450 11B2	CYP11B2	P19099	CHEMBL2722	Cytochrome P450	0	12 / 0
Phosphodiesterase 10A	PDE10A	Q9Y233	CHEMBL4409	Phosphodiesterase	0	182 / 0
PI3-kinase p110-gamma subunit	PIK3CG	P48736	CHEMBL3267	Enzyme	0	22 / 0
ADAM9	ADAM9	Q13443	CHEMBL5982	Protease	0	16 / 0
Carbonic anhydrase II	CA2	P00918	CHEMBL205	Lyase	0	17 / 0
Adenosine A2b receptor	ADORA2B	P29275	CHEMBL255	Family A G protein-coupled receptor	0	26 / 0
Carbonic anhydrase I	CA1	P00915	CHEMBL261	Lyase	0	17 / 0
Tyrosine-protein kinase JAK2	JAK2	O60674	CHEMBL2971	Kinase	0	30 / 0
Tyrosine-protein kinase TYK2	TYK2	P29597	CHEMBL3553	Kinase	0	13 / 0
Aminopeptidase N	ANPEP	P15144	CHEMBL1907	Protease	0	13 / 0
Low-density lipoprotein receptor-related protein 6	LRP6	O75581	CHEMBL3745588	Unclassified protein	0	5 / 0
Leukocyte proteinase 3	PRTN3	P24158	CHEMBL3900	Protease	0	3 / 0
Alpha-1d adrenergic receptor	ADRA1D	P25100	CHEMBL223	Family A G protein-coupled receptor	0	15 / 0
Alpha-1a adrenergic receptor	ADRA1A	P35348	CHEMBL229	Family A G protein-coupled receptor	0	21 / 0
Alpha-1b adrenergic receptor	ADRA1B	P35368	CHEMBL232	Family A G protein-coupled receptor	0	19 / 0
Glycogen synthase kinase-3 alpha	GSK3A	P49840	CHEMBL2850	Kinase	0	16 / 0
Histone acetyltransferase KAT5	KAT5	Q92993	CHEMBL5750	Writer	0	0 / 1
Lysine-specific demethylase 4D-like	KDM4E	B2RXH2	CHEMBL1293226	Eraser	0	1 / 0
Matrix metalloproteinase 7	MMP7	P09237	CHEMBL4073	Protease	0	60 / 0
Lysine-specific demethylase 4A	KDM4A	O75164	CHEMBL5896	Eraser	0	1 / 0
Lysine-specific demethylase 4C	KDM4C	Q9H3R0	CHEMBL6175	Eraser	0	1 / 0
Kinesin-1 heavy chain/ Tyrosine-protein kinase receptor RET	RET	P07949	CHEMBL2041	Kinase	0	21 / 0
Cathepsin S	CTSS	P25774	CHEMBL2954	Protease	0	70 / 0
GABA receptor alpha-2 subunit	GABRA2	P47869	CHEMBL4956	Ligand-gated ion channel	0	12 / 0
Endothelial lipase	LIPG	Q9Y5X9	CHEMBL5080	Hydrolase	0	8 / 0
Purinergic receptor P2Y1	P2RY1	P47900	CHEMBL4315	Family A G protein-coupled receptor	0	4 / 0
Sphingosine 1-phosphate receptor Edg-1	S1PR1	P21453	CHEMBL4333	Family A G protein-coupled receptor	0	5 / 0
Neurokinin 3 receptor	TACR3	P29371	CHEMBL4429	Family A G protein-coupled receptor	0	24 / 0
Beta-glucocerebrosidase	GBA	P04062	CHEMBL2179	Enzyme	0	1 / 0
Cyclin-dependent kinase 2	CDK2	P24941	CHEMBL301	Kinase	0	50 / 0
Alkaline phosphatase, tissue-nonspecific isozyme	ALPL	P05186	CHEMBL5979	Enzyme	0	7 / 0
Tankyrase-2	TNKS2	Q9H2K2	CHEMBL6154	Enzyme	0	11 / 0
Tankyrase-1	TNKS	O95271	CHEMBL6164	Enzyme	0	14 / 0
Cyclin-dependent kinase 2/cyclin A	CDK2 CCNA1 CCNA2	P24941 P78396 P20248	CHEMBL2094128	Other cytosolic protein	0	38 / 0
Prolyl endopeptidase	PREP	P48147	CHEMBL3202	Protease	0	11 / 0
Fibroblast activation protein alpha (by homology)	FAP	Q12884	CHEMBL4683	Protease	0	10 / 0
Troponin, cardiac muscle	TNNC1 TNNT2 TNNI3	P63316 P45379 P19429	CHEMBL2095202	Unclassified protein	0	6 / 0
Renin	REN	P00797	CHEMBL286	Protease	0	11 / 0
Nitric-oxide synthase, brain	NOS1	P29475	CHEMBL3568	Enzyme	0	3 / 0
Cyclin-dependent kinase 4/cyclin D1	CCND1 CDK4	P24385 P11802	CHEMBL1907601	Kinase	0	14 / 0
Calpain 1	CAPN1	P07384	CHEMBL3891	Protease	0	49 / 0
Ras-related C3 botulinum toxin substrate 1	RAC1	P63000	CHEMBL6094	Unclassified protein	0	2 / 0
Leukocyte elastase	ELANE	P08246	CHEMBL248	Protease	0	81 / 11
Mineralocorticoid receptor	NR3C2	P08235	CHEMBL1994	Nuclear receptor	0	34 / 0
Gamma-secretase	PSEN2 PSENEN NCSTN APH1A PSEN1 APH1B	P49810 Q9NZ42 Q92542 Q96BI3 P49768 Q8WW43	CHEMBL2094135	Protease	0	43 / 0
Platelet-derived growth factor receptor	PDGFRA PDGFRB	P16234 P09619	CHEMBL2095189	Kinase	0	7 / 0
EZH2/SUZ12/EED/RBBP7/RBBP4	EZH2	Q15910	CHEMBL2189110	Writer	0	6 / 0
Neurokinin 1 receptor	TACR1	P25103	CHEMBL249	Family A G protein-coupled receptor	0	21 / 0
Serine/threonine-protein kinase mTOR	MTOR	P42345	CHEMBL2842	Kinase	0	37 / 0
PI3-kinase p110-alpha subunit	PIK3CA	P42336	CHEMBL4005	Enzyme	0	48 / 0
Matrix metalloproteinase 10	MMP10	P09238	CHEMBL4270	Protease	0	3 / 0
Dual specificity protein phosphatase 1 (by homology)	DUSP1	P28562	CHEMBL6026	Enzyme	0	0 / 1
Potassium-transporting ATPase	ATP4B ATP4A	P51164 P20648	CHEMBL2095173	Primary active transporter	0	4 / 0
ADAMTS4	ADAMTS4	O75173	CHEMBL2318	Protease	0	3 / 0
MAP kinase ERK2	MAPK1	P28482	CHEMBL4040	Kinase	0	24 / 0
Glucagon receptor	GCGR	P47871	CHEMBL1985	Family B G protein-coupled receptor	0	3 / 0
Adenosine A3 receptor	ADORA3	P0DMS8	CHEMBL256	Family A G protein-coupled receptor	0	56 / 0
Poly [ADP-ribose] polymerase-1	PARP1	P09874	CHEMBL3105	Enzyme	0	51 / 0
LDL receptor	LDLR	P01130	CHEMBL3311	Membrane receptor	0	3 / 0
Serine/threonine-protein kinase PIM1	PIM1	P11309	CHEMBL2147	Kinase	0	13 / 5
Histone deacetylase 3	HDAC3	O15379	CHEMBL1829	Eraser	0	13 / 0
Histone deacetylase 6	HDAC6	Q9UBN7	CHEMBL1865	Eraser	0	43 / 0
Histone deacetylase 2	HDAC2	Q92769	CHEMBL1937	Eraser	0	15 / 0
Histone deacetylase 5	HDAC5	Q9UQL6	CHEMBL2563	Eraser	0	2 / 0
Elastase 1	CELA1	Q9UNI1	CHEMBL3000	Protease	0	3 / 0

[truncated: 13 more sheets: Compound No.10, Compound No.11, Compound No.12, Compound No.13, Compound No.14, Compound No.15, Compound No.16, Compound No.17, Compound No.18, Compound No.19, Compound No.20, Compound No.21, Compound No.22]
