# Supplementary material for: Antimigration and Anti-Invasion Properties of Aspergillus aculeatus Extract, an Endophyte Isolated From Capsicum annuum L. on Non–Small-Cell Lung Cancer Cells: In Vitro Experiments and In Silico Methods
Source: Scientifica (Cairo). 2025 Aug 21;2025:5676577. doi: 10.1155/sci5/5676577 (PMC12393942; doi:10.1155/sci5/5676577)
Supplement: Supporting Information 2 — Supporting File 2: Target prediction of natural compounds derived from endophytic fungi detected via LC–MS chromatography (negative ionization mode). [file 5676577.f2.xlsx]

## Sheet: Target prediction
	Target Prediction
	Compound No.	Compound Name	PubChem CID	SMILES	Predicted to act as a ligand for human MMP-2
	1	Tryptoquivaline I	N/A	N/A (The PubChem database does not contain a SMILES representation for this compound.)	N/A
	2	Flavoglaucin	119037	CCCCCCCC1=C(C=C(C(=C1C=O)O)CC=C(C)C)O	Yes
	3	2,4-Dihydroxybenzoic acid	1491	C1=CC(=C(C=C1O)O)C(=O)O	No
	4	5-Acetoxymethylfuran-3-carboxylic acid	139584296	CC(=O)OCC1=CC(=CO1)C(=O)O	No
	5	N-β-Acetyltryptamin	N/A	N/A (The PubChem database does not contain a SMILES representation for this compound.)	N/A
	6	Cyclo(L-prolyl-L-valine)	N/A	N/A (The PubChem database does not contain a SMILES representation for this compound.)	N/A
	7	Atraric acid	78435	CC1=CC(=C(C(=C1C(=O)OC)O)C)O	No
	8	(±)-Janoxepin	11198626	CC(C)C[C@H]1C(=O)N/C(=C\C(C)C)/C2=NC3=C(C=CC=CO3)C(=O)N12	No
	9	Cyclo-(Ala-Val)	139895	CC1C(=O)NC(C(=O)N1)C(C)C	Yes
	10	Mevalolactone	10428	CC1(CCOC(=O)C1)O	No
	11	Oryzaein A	N/A	N/A (The PubChem database does not contain a SMILES representation for this compound.)	N/A
	12	7-Methoxy-3-(2-oxopropyl)-5-hydroxymethyl-isocoumarin	N/A	N/A (The PubChem database does not contain a SMILES representation for this compound.)	N/A
	13	Gerfelin	10149453	CC1=CC(=C(C(=C1)OC2=CC(=C(C(=C2)C)C(=O)O)O)O)O	No
	14	N-Acetyltyramine	121051	CC(=O)NCCC1=CC=C(C=C1)O	Yes
	15	(3R)-6,7,8-Trihydroxymellein	N/A	N/A (The PubChem database does not contain a SMILES representation for this compound.)	N/A
	16	Pestalotiolactone C	146683066	C[C@@H]1[C@H]2[C@@H](C[C@]1(C)O)OC(=O)[C@]2(C)O	No
	17	Pestalotiolactone D	146683067	C[C@@H]1[C@@H]2[C@@H]([C@](C[C@@H]2OC1=O)(C)O)C	No
	18	Tryprostatin A	9929833	CC(=CCC1=C(C2=C(N1)C=C(C=C2)OC)C[C@H]3C(=O)N4CCC[C@H]4C(=O)N3)C	Yes
	19	Maltozyzine	N/A	N/A (The PubChem database does not contain a SMILES representation for this compound.)	N/A
	20	Paraherquamide	156934	C[C@]1(CCN2[C@]13C[C@@H]4[C@](C2)(C[C@@]5(C4(C)C)C6=C(C7=C(C=C6)OC(C=CO7)(C)C)NC5=O)N(C3=O)C)O	No
	21	Allahabadolactone A	132837691	C[C@@H]1CC[C@@H]2[C@@H](C1)C=C[C@@H]3[C@]2(C(=O)O[C@H]3/C=C/[C@H](C)O)C	No
	22	14-Deacetyl Parasiticolide A	N/A	N/A (The PubChem database does not contain a SMILES representation for this compound.)	N/A
	23	Flavoglaucin	119037	CCCCCCCC1=C(C=C(C(=C1C=O)O)CC=C(C)C)O	Yes
	24	6-Isovaleryl-4-methoxy-pyran-2-one	134817862	CC(C)CC(=O)C1=CC(=CC(=O)O1)OC	No
	25	Allahabadolactone A	132837691	C[C@@H]1CC[C@@H]2[C@@H](C1)C=C[C@@H]3[C@]2(C(=O)O[C@H]3/C=C/[C@H](C)O)C	No
	26	Asperteretal A	N/A	N/A (The PubChem database does not contain a SMILES representation for this compound.)	N/A
	27	SF002-96-1	N/A	N/A (The PubChem database does not contain a SMILES representation for this compound.)	N/A
	28	Salimyxin B	72163794	C[C@H](/C=C/[C@H](C)C(C)(C)O)[C@H]1CC[C@@H]2[C@@]1(CC[C@]3(C2=CC(=O)O3)O)C	No
	29	Aspernigerin	11561081	C1CC2=CC=CC=C2N(C1)C(=O)CN3CCN(CC3)CC(=O)N4CCCC5=CC=CC=C54	Yes
	30	Versicolactone B	6438997	C/C/1=C/C[C@@H]([C@H]2C[C@@H](CC[C@@H]1O)C(=O)O2)C(=C)C	No
	31	11α-Hydroxycanrenone	N/A	N/A (The PubChem database does not contain a SMILES representation for this compound.)	N/A
	32	Stearic acid	5281	CCCCCCCCCCCCCCCCCC(=O)O	No

## Sheet: Compound No.1
SwissTargetPrediction
Compound Name: Tryptoquivaline I
Target	Common name	Uniprot ID	ChEMBL ID	Target Class	Probability*	Known actives (3D/2D)
N/A*	N/A*	N/A*	N/A*	N/A*	N/A*	N/A*
*The PubChem database does not contain a SMILES representation for this compound.

## Sheet: Compound No.2
SwissTargetPrediction
Compound Name: Flavoglaucin
Target	Common name	Uniprot ID	ChEMBL ID	Target Class	Probability*	Known actives (3D/2D)
Cannabinoid receptor 1	CNR1	P21554	CHEMBL218	Family A G protein-coupled receptor	0.111502	165 / 52
Cannabinoid receptor 2	CNR2	P34972	CHEMBL253	Family A G protein-coupled receptor	0.111502	127 / 52
Matrix metalloproteinase 3	MMP3	P08254	CHEMBL283	Protease	0.111502	158 / 0
Matrix metalloproteinase 8	MMP8	P22894	CHEMBL4588	Protease	0.111502	106 / 0
Cholecystokinin A receptor	CCKAR	P32238	CHEMBL1901	Family A G protein-coupled receptor	0.111502	26 / 0
Cholecystokinin B receptor	CCKBR	P32239	CHEMBL298	Family A G protein-coupled receptor	0.111502	136 / 0
Adenosine A1 receptor	ADORA1	P30542	CHEMBL226	Family A G protein-coupled receptor	0.111502	108 / 0
Adenosine A2a receptor	ADORA2A	P29274	CHEMBL251	Family A G protein-coupled receptor	0.111502	110 / 0
Matrix metalloproteinase 13	MMP13	P45452	CHEMBL280	Protease	0.111502	186 / 0
Matrix metalloproteinase 2	MMP2	P08253	CHEMBL333	Protease	0.111502	164 / 0
ADAM17	ADAM17	P78536	CHEMBL3706	Protease	0.111502	132 / 0
Interleukin-8 receptor B	CXCR2	P25025	CHEMBL2434	Family A G protein-coupled receptor	0.111502	69 / 0
Interleukin-8 receptor A	CXCR1	P25024	CHEMBL4029	Family A G protein-coupled receptor	0.111502	35 / 0
Phosphodiesterase 5A	PDE5A	O76074	CHEMBL1827	Phosphodiesterase	0.111502	37 / 0
MAP kinase p38 alpha	MAPK14	Q16539	CHEMBL260	Kinase	0.111502	110 / 0
Calcium sensing receptor	CASR	P41180	CHEMBL1878	Family C G protein-coupled receptor	0.111502	11 / 0
Matrix metalloproteinase 1	MMP1	P03956	CHEMBL332	Protease	0.111502	250 / 0
Matrix metalloproteinase 16	MMP16	P51512	CHEMBL2200	Protease	0.111502	5 / 0
Matrix metalloproteinase 9	MMP9	P14780	CHEMBL321	Protease	0.111502	212 / 0
Matrix metalloproteinase 14	MMP14	P50281	CHEMBL3869	Protease	0.111502	21 / 0
Matrix metalloproteinase 12	MMP12	P39900	CHEMBL4393	Protease	0.111502	12 / 0
SUMO-activating enzyme subunit 1	SAE1	Q9UBE0	CHEMBL1615388	Unclassified protein	0.111502	0 / 2
Thymidylate synthase	TYMS	P04818	CHEMBL1952	Transferase	0.111502	13 / 0
Corticotropin releasing factor receptor 1	CRHR1	P34998	CHEMBL1800	Family B G protein-coupled receptor	0	15 / 0
6-phosphofructo-2-kinase/fructose-2,6-bisphosphatase 3	PFKFB3	Q16875	CHEMBL2331053	Enzyme	0	5 / 0
Mu opioid receptor	OPRM1	P35372	CHEMBL233	Family A G protein-coupled receptor	0	20 / 3
Nuclear receptor ROR-gamma	RORC	P51449	CHEMBL1741186	Nuclear receptor	0	20 / 0
Calpain 1	CAPN1 CAPNS1	P07384 P04632	CHEMBL2111357	Protease	0	5 / 0
ADAMTS5	ADAMTS5	Q9UNA0	CHEMBL2285	Protease	0	27 / 0
Probable global transcription activator SNF2L2	SMARCA2	P51531	CHEMBL2362979	Reader	0	1 / 0
Calpain 2	CAPN2	P17655	CHEMBL2382	Protease	0	23 / 0
Peroxisome proliferator-activated receptor gamma	PPARG	P37231	CHEMBL235	Nuclear receptor	0	11 / 8
Tyrosine-protein kinase ITK/TSK	ITK	Q08881	CHEMBL2959	Kinase	0	37 / 0
Neuropeptide Y receptor type 5	NPY5R	Q15761	CHEMBL4561	Family A G protein-coupled receptor	0	60 / 0
Cytochrome P450 11B1	CYP11B1	P15538	CHEMBL1908	Cytochrome P450	0	12 / 0
Cytochrome P450 11B2	CYP11B2	P19099	CHEMBL2722	Cytochrome P450	0	12 / 0
Phosphodiesterase 10A	PDE10A	Q9Y233	CHEMBL4409	Phosphodiesterase	0	182 / 0
PI3-kinase p110-gamma subunit	PIK3CG	P48736	CHEMBL3267	Enzyme	0	22 / 0
ADAM9	ADAM9	Q13443	CHEMBL5982	Protease	0	16 / 0
Carbonic anhydrase II	CA2	P00918	CHEMBL205	Lyase	0	17 / 0
Adenosine A2b receptor	ADORA2B	P29275	CHEMBL255	Family A G protein-coupled receptor	0	26 / 0
Carbonic anhydrase I	CA1	P00915	CHEMBL261	Lyase	0	17 / 0
Tyrosine-protein kinase JAK2	JAK2	O60674	CHEMBL2971	Kinase	0	30 / 0
Tyrosine-protein kinase TYK2	TYK2	P29597	CHEMBL3553	Kinase	0	13 / 0
Aminopeptidase N	ANPEP	P15144	CHEMBL1907	Protease	0	13 / 0
Low-density lipoprotein receptor-related protein 6	LRP6	O75581	CHEMBL3745588	Unclassified protein	0	5 / 0
Leukocyte proteinase 3	PRTN3	P24158	CHEMBL3900	Protease	0	3 / 0
Alpha-1d adrenergic receptor	ADRA1D	P25100	CHEMBL223	Family A G protein-coupled receptor	0	15 / 0
Alpha-1a adrenergic receptor	ADRA1A	P35348	CHEMBL229	Family A G protein-coupled receptor	0	21 / 0
Alpha-1b adrenergic receptor	ADRA1B	P35368	CHEMBL232	Family A G protein-coupled receptor	0	19 / 0
Glycogen synthase kinase-3 alpha	GSK3A	P49840	CHEMBL2850	Kinase	0	16 / 0
Histone acetyltransferase KAT5	KAT5	Q92993	CHEMBL5750	Writer	0	0 / 1
Lysine-specific demethylase 4D-like	KDM4E	B2RXH2	CHEMBL1293226	Eraser	0	1 / 0
Matrix metalloproteinase 7	MMP7	P09237	CHEMBL4073	Protease	0	60 / 0
Lysine-specific demethylase 4A	KDM4A	O75164	CHEMBL5896	Eraser	0	1 / 0
Lysine-specific demethylase 4C	KDM4C	Q9H3R0	CHEMBL6175	Eraser	0	1 / 0
Kinesin-1 heavy chain/ Tyrosine-protein kinase receptor RET	RET	P07949	CHEMBL2041	Kinase	0	21 / 0
Cathepsin S	CTSS	P25774	CHEMBL2954	Protease	0	70 / 0
GABA receptor alpha-2 subunit	GABRA2	P47869	CHEMBL4956	Ligand-gated ion channel	0	12 / 0
Endothelial lipase	LIPG	Q9Y5X9	CHEMBL5080	Hydrolase	0	8 / 0
Purinergic receptor P2Y1	P2RY1	P47900	CHEMBL4315	Family A G protein-coupled receptor	0	4 / 0
Sphingosine 1-phosphate receptor Edg-1	S1PR1	P21453	CHEMBL4333	Family A G protein-coupled receptor	0	5 / 0
Neurokinin 3 receptor	TACR3	P29371	CHEMBL4429	Family A G protein-coupled receptor	0	24 / 0
Beta-glucocerebrosidase	GBA	P04062	CHEMBL2179	Enzyme	0	1 / 0
Cyclin-dependent kinase 2	CDK2	P24941	CHEMBL301	Kinase	0	50 / 0
Alkaline phosphatase, tissue-nonspecific isozyme	ALPL	P05186	CHEMBL5979	Enzyme	0	7 / 0
Tankyrase-2	TNKS2	Q9H2K2	CHEMBL6154	Enzyme	0	11 / 0
Tankyrase-1	TNKS	O95271	CHEMBL6164	Enzyme	0	14 / 0
Cyclin-dependent kinase 2/cyclin A	CDK2 CCNA1 CCNA2	P24941 P78396 P20248	CHEMBL2094128	Other cytosolic protein	0	38 / 0
Prolyl endopeptidase	PREP	P48147	CHEMBL3202	Protease	0	11 / 0
Fibroblast activation protein alpha (by homology)	FAP	Q12884	CHEMBL4683	Protease	0	10 / 0
Troponin, cardiac muscle	TNNC1 TNNT2 TNNI3	P63316 P45379 P19429	CHEMBL2095202	Unclassified protein	0	6 / 0
Renin	REN	P00797	CHEMBL286	Protease	0	11 / 0
Nitric-oxide synthase, brain	NOS1	P29475	CHEMBL3568	Enzyme	0	3 / 0
Cyclin-dependent kinase 4/cyclin D1	CCND1 CDK4	P24385 P11802	CHEMBL1907601	Kinase	0	14 / 0
Calpain 1	CAPN1	P07384	CHEMBL3891	Protease	0	49 / 0
Ras-related C3 botulinum toxin substrate 1	RAC1	P63000	CHEMBL6094	Unclassified protein	0	2 / 0
Leukocyte elastase	ELANE	P08246	CHEMBL248	Protease	0	81 / 11
Mineralocorticoid receptor	NR3C2	P08235	CHEMBL1994	Nuclear receptor	0	34 / 0
Gamma-secretase	PSEN2 PSENEN NCSTN APH1A PSEN1 APH1B	P49810 Q9NZ42 Q92542 Q96BI3 P49768 Q8WW43	CHEMBL2094135	Protease	0	43 / 0
Platelet-derived growth factor receptor	PDGFRA PDGFRB	P16234 P09619	CHEMBL2095189	Kinase	0	7 / 0
EZH2/SUZ12/EED/RBBP7/RBBP4	EZH2	Q15910	CHEMBL2189110	Writer	0	6 / 0
Neurokinin 1 receptor	TACR1	P25103	CHEMBL249	Family A G protein-coupled receptor	0	21 / 0
Serine/threonine-protein kinase mTOR	MTOR	P42345	CHEMBL2842	Kinase	0	37 / 0
PI3-kinase p110-alpha subunit	PIK3CA	P42336	CHEMBL4005	Enzyme	0	48 / 0
Matrix metalloproteinase 10	MMP10	P09238	CHEMBL4270	Protease	0	3 / 0
Dual specificity protein phosphatase 1 (by homology)	DUSP1	P28562	CHEMBL6026	Enzyme	0	0 / 1
Potassium-transporting ATPase	ATP4B ATP4A	P51164 P20648	CHEMBL2095173	Primary active transporter	0	4 / 0
ADAMTS4	ADAMTS4	O75173	CHEMBL2318	Protease	0	3 / 0
MAP kinase ERK2	MAPK1	P28482	CHEMBL4040	Kinase	0	24 / 0
Glucagon receptor	GCGR	P47871	CHEMBL1985	Family B G protein-coupled receptor	0	3 / 0
Adenosine A3 receptor	ADORA3	P0DMS8	CHEMBL256	Family A G protein-coupled receptor	0	56 / 0
Poly [ADP-ribose] polymerase-1	PARP1	P09874	CHEMBL3105	Enzyme	0	51 / 0
LDL receptor	LDLR	P01130	CHEMBL3311	Membrane receptor	0	3 / 0
Serine/threonine-protein kinase PIM1	PIM1	P11309	CHEMBL2147	Kinase	0	13 / 5
Histone deacetylase 3	HDAC3	O15379	CHEMBL1829	Eraser	0	13 / 0
Histone deacetylase 6	HDAC6	Q9UBN7	CHEMBL1865	Eraser	0	43 / 0
Histone deacetylase 2	HDAC2	Q92769	CHEMBL1937	Eraser	0	15 / 0
Histone deacetylase 5	HDAC5	Q9UQL6	CHEMBL2563	Eraser	0	2 / 0
Elastase 1	CELA1	Q9UNI1	CHEMBL3000	Protease	0	3 / 0

## Sheet: Compound No.3
SwissTargetPrediction
Compound Name: 2,4-Dihydroxybenzoic acid
Target	Common name	Uniprot ID	ChEMBL ID	Target Class	Probability*	Known actives (3D/2D)
Carbonic anhydrase II	CA2	P00918	CHEMBL205	Lyase	0.926268	13 / 52
Carbonic anhydrase I	CA1	P00915	CHEMBL261	Lyase	0.926268	13 / 49
Carbonic anhydrase XII	CA12	O43570	CHEMBL3242	Lyase	0.926268	9 / 30
Carbonic anhydrase IX	CA9	Q16790	CHEMBL3594	Lyase	0.416999	8 / 28
Carbonic anhydrase VII	CA7	P43166	CHEMBL2326	Lyase	0.378517	5 / 26
Carbonic anhydrase XIV	CA14	Q9ULX7	CHEMBL3510	Lyase	0.378517	5 / 26
Carbonic anhydrase VI	CA6	P23280	CHEMBL3025	Lyase	0.274196	4 / 5
Carbonic anhydrase IV	CA4	P22748	CHEMBL3729	Lyase	0.274196	3 / 4
Carbonic anhydrase III	CA3	P07451	CHEMBL2885	Lyase	0.0727164	2 / 3
Carbonic anhydrase VB	CA5B	Q9Y2D0	CHEMBL3969	Lyase	0.0727164	2 / 2
Carbonic anhydrase VA	CA5A	P35218	CHEMBL4789	Lyase	0.0727164	2 / 3
Carbonic anhydrase XIII (by homology)	CA13	Q8N1Q1	CHEMBL3912	Lyase	0.0727164	2 / 2
Estrogen receptor beta	ESR2	Q92731	CHEMBL242	Nuclear receptor	0.0535179	0 / 5
L-lactate dehydrogenase A chain	LDHA	P00338	CHEMBL4835	Enzyme	0.0439186	0 / 14
L-lactate dehydrogenase B chain	LDHB	P07195	CHEMBL4940	Enzyme	0.0439186	0 / 11
Squalene monooxygenase (by homology)	SQLE	Q14534	CHEMBL3592	Enzyme	0.0439186	0 / 4
Serine/threonine-protein kinase/endoribonuclease IRE1	ERN1	O75460	CHEMBL1163101	Enzyme	0.0439186	0 / 41
D-amino-acid oxidase	DAO	P14920	CHEMBL5485	Enzyme	0.0439186	0 / 1
Alpha-(1,3)-fucosyltransferase 7	FUT7	Q11130	CHEMBL3596077	Transferase	0.0439186	1 / 2
Insulin-like growth factor I receptor	IGF1R	P08069	CHEMBL1957	Kinase	0	0 / 3
ALK tyrosine kinase receptor	ALK	Q9UM73	CHEMBL4247	Kinase	0	0 / 3
Induced myeloid leukemia cell differentiation protein Mcl-1	MCL1	Q07820	CHEMBL4361	Other cytosolic protein	0	0 / 8
Steroid 5-alpha-reductase 2	SRD5A2	P31213	CHEMBL1856	Oxidoreductase	0	0 / 11
Histone deacetylase 6	HDAC6	Q9UBN7	CHEMBL1865	Eraser	0	1 / 0
Histone deacetylase 8	HDAC8	Q9BY41	CHEMBL3192	Eraser	0	1 / 0
Catechol O-methyltransferase (by homology)	COMT	P21964	CHEMBL2023	Transferase	0	0 / 5
Aldo-keto reductase family 1 member C2	AKR1C2	P52895	CHEMBL5847	Enzyme	0	2 / 11
Aldo-keto reductase family 1 member C1	AKR1C1	Q04828	CHEMBL5905	Enzyme	0	2 / 10
Serum albumin	ALB	P02768	CHEMBL3253	Secreted protein	0	0 / 4
Estrogen receptor alpha	ESR1	P03372	CHEMBL206	Nuclear receptor	0	0 / 3
Transthyretin	TTR	P02766	CHEMBL3194	Secreted protein	0	0 / 5
Plasminogen activator inhibitor-1	SERPINE1	P05121	CHEMBL3475	Secreted protein	0	0 / 8
G-protein coupled receptor 35	GPR35	Q9HC97	CHEMBL1293267	Family A G protein-coupled receptor	0	0 / 2
DNA polymerase beta	POLB	P06746	CHEMBL2392	Enzyme	0	0 / 2
Matrix metalloproteinase 9	MMP9	P14780	CHEMBL321	Protease	0	1 / 0
Matrix metalloproteinase 1	MMP1	P03956	CHEMBL332	Protease	0	1 / 0
Matrix metalloproteinase 2	MMP2	P08253	CHEMBL333	Protease	0	1 / 0
Matrix metalloproteinase 8	MMP8	P22894	CHEMBL4588	Protease	0	1 / 0
Serine/threonine-protein kinase Aurora-B	AURKB	Q96GD4	CHEMBL2185	Kinase	0	0 / 1
Tyrosine-protein kinase SRC	SRC	P12931	CHEMBL267	Kinase	0	0 / 1
Focal adhesion kinase 1	PTK2	Q05397	CHEMBL2695	Kinase	0	0 / 1
Vascular endothelial growth factor receptor 2	KDR	P35968	CHEMBL279	Kinase	0	0 / 1
Hepatocyte growth factor receptor	MET	P08581	CHEMBL3717	Kinase	0	0 / 2
Serine/threonine-protein kinase NEK2	NEK2	P51955	CHEMBL3835	Kinase	0	0 / 1
Tyrosine-protein kinase receptor UFO	AXL	P30530	CHEMBL4895	Kinase	0	0 / 2
Retinoic acid receptor gamma	RARG	P13631	CHEMBL2003	Nuclear receptor	0	0 / 6
Retinoic acid receptor beta	RARB	P10826	CHEMBL2008	Nuclear receptor	0	0 / 7
Cyclooxygenase-1	PTGS1	P23219	CHEMBL221	Oxidoreductase	0	0 / 2
Cyclooxygenase-2	PTGS2	P35354	CHEMBL230	Oxidoreductase	0	0 / 3
Tyrosinase	TYR	P14679	CHEMBL1973	Oxidoreductase	0	0 / 3
Receptor-type tyrosine-protein phosphatase beta	PTPRB	P23467	CHEMBL2706	Phosphatase	0	2 / 0
Apoptosis regulator Bcl-X	BCL2L1	Q07817	CHEMBL4625	Other ion channel	0	0 / 2
Beta-glucocerebrosidase	GBA	P04062	CHEMBL2179	Enzyme	0	1 / 0
Leukocyte elastase	ELANE	P08246	CHEMBL248	Protease	0	0 / 8
AICAR transformylase	ATIC	P31939	CHEMBL2518	Enzyme	0	0 / 1
Arachidonate 12-lipoxygenase	ALOX12	P18054	CHEMBL3687	Enzyme	0	0 / 1
Fatty acid synthase	FASN	P49327	CHEMBL4158	Transferase	0	0 / 1
Aldo-keto-reductase family 1 member C3	AKR1C3	P42330	CHEMBL4681	Enzyme	0	0 / 5
Monoamine oxidase B	MAOB	P27338	CHEMBL2039	Oxidoreductase	0	0 / 22
Phospholipase A2 group 1VB	PLA2G4B	P0C869	CHEMBL4136	Enzyme	0	0 / 7
Leucine aminopeptidase	LAP3	P28838	CHEMBL3965	Protease	0	1 / 0
Tyrosine-protein kinase LCK	LCK	P06239	CHEMBL258	Kinase	0	0 / 2
Metabotropic glutamate receptor 2 (by homology)	GRM2	Q14416	CHEMBL5137	Family C G protein-coupled receptor	0	0 / 11
Bifunctional protein NCOAT	OGA	O60502	CHEMBL5921	Enzyme	0	1 / 0
Epidermal growth factor receptor erbB1	EGFR	P00533	CHEMBL203	Kinase	0	0 / 1
Protein-tyrosine phosphatase 1B	PTPN1	P18031	CHEMBL335	Phosphatase	0	4 / 6
Toll-like receptor 4 (by homology)	TLR4	O00206	CHEMBL5255	Toll-like and Il-1 receptors	0	1 / 0
Corticotropin releasing factor receptor 1	CRHR1	P34998	CHEMBL1800	Family B G protein-coupled receptor	0	0 / 1
Dopamine D3 receptor	DRD3	P35462	CHEMBL234	Family A G protein-coupled receptor	0	0 / 1
Cannabinoid receptor 2	CNR2	P34972	CHEMBL253	Family A G protein-coupled receptor	0	0 / 2
Monoamine oxidase A	MAOA	P21397	CHEMBL1951	Oxidoreductase	0	0 / 3
Thymidylate synthase	TYMS	P04818	CHEMBL1952	Transferase	0	0 / 6
Arachidonate 5-lipoxygenase	ALOX5	P09917	CHEMBL215	Oxidoreductase	0	0 / 4
Succinate semialdehyde dehydrogenase	ALDH5A1	P51649	CHEMBL1911	Oxidoreductase	0	0 / 1
Gamma-amino-N-butyrate transaminase	ABAT	P80404	CHEMBL2044	Transferase	0	0 / 2
Carboxylesterase 2	CES2	O00748	CHEMBL3180	Enzyme	0	0 / 2
Retinoic acid receptor alpha	RARA	P10276	CHEMBL2055	Nuclear receptor	0	0 / 4
Tubulin beta-1 chain	TUBB1	Q9H4B7	CHEMBL1915	Structural protein	0	0 / 1
SUMO-activating enzyme subunit 1	SAE1	Q9UBE0	CHEMBL1615388	Unclassified protein	0	0 / 1
Acetylcholinesterase	ACHE	P22303	CHEMBL220	Hydrolase	0	0 / 4
Dopamine transporter	SLC6A3	Q01959	CHEMBL238	Electrochemical transporter	0	0 / 1
Protein-tyrosine phosphatase 1C	PTPN6	P29350	CHEMBL3166	Phosphatase	0	0 / 1
Histone acetyltransferase p300	EP300	Q09472	CHEMBL3784	Writer	0	0 / 1
Histone acetyltransferase PCAF	KAT2B	Q92831	CHEMBL5500	Writer	0	0 / 1
Aminopeptidase A	ENPEP	Q07075	CHEMBL3439	Protease	0	1 / 0
Cytosolic phospholipase A2	PLA2G4A	P47712	CHEMBL3816	Enzyme	0	0 / 1
Tyrosine-protein kinase FYN	FYN	P06241	CHEMBL1841	Kinase	0	0 / 1
Peptidyl-prolyl cis-trans isomerase NIMA-interacting 1	PIN1	Q13526	CHEMBL2288	Enzyme	0	2 / 0
Myeloperoxidase	MPO	P05164	CHEMBL2439	Enzyme	0	0 / 1
Estradiol 17-beta-dehydrogenase 1	HSD17B1	P14061	CHEMBL3181	Enzyme	0	0 / 2
Serotonin 3a (5-HT3a) receptor	HTR3A	P46098	CHEMBL1899	Ligand-gated ion channel	0	0 / 1
Poly [ADP-ribose] polymerase-1	PARP1	P09874	CHEMBL3105	Enzyme	0	0 / 2
C-terminal-binding protein 2	CTBP2	P56545	CHEMBL3797016	Unclassified protein	0	2 / 0
DNA polymerase alpha subunit	POLA1	P09884	CHEMBL1828	Transferase	0	0 / 1
Beta amyloid A4 protein	APP	P05067	CHEMBL2487	Membrane receptor	0	0 / 6
Dipeptidyl peptidase IV	DPP4	P27487	CHEMBL284	Protease	0	1 / 1
Cyclin-dependent kinase 1	CDK1	P06493	CHEMBL308	Kinase	0	0 / 1
Lysine-specific demethylase 2A	KDM2A	Q9Y2K7	CHEMBL1938210	Eraser	0	1 / 0
Histone lysine demethylase PHF8	PHF8	Q9UPP1	CHEMBL1938212	Eraser	0	1 / 0
Lysine-specific demethylase 5C	KDM5C	P41229	CHEMBL2163176	Eraser	0	1 / 0

## Sheet: Compound No.4
SwissTargetPrediction
Compound Name: 5-Acetoxymethylfuran-3-carboxylic acid
Target	Common name	Uniprot ID	ChEMBL ID	Target Class	Probability*	Known actives (3D/2D)
Lysine-specific demethylase 4D-like	KDM4E	B2RXH2	CHEMBL1293226	Eraser	0.08057	5 / 0
Lysine-specific demethylase 2A	KDM2A	Q9Y2K7	CHEMBL1938210	Eraser	0.08057	7 / 0
Histone lysine demethylase PHF8	PHF8	Q9UPP1	CHEMBL1938212	Eraser	0.08057	5 / 0
Lysine-specific demethylase 5C	KDM5C	P41229	CHEMBL2163176	Eraser	0.08057	7 / 0
Neprilysin (by homology)	MME	P08473	CHEMBL1944	Protease	0.0717872	5 / 0
Angiotensin-converting enzyme	ACE	P12821	CHEMBL1808	Protease	0.0717872	8 / 0
Dihydroorotase	CAD	P27708	CHEMBL3093	Enzyme	0.0717872	2 / 0
Kynurenine 3-monooxygenase (by homology)	KMO	O15229	CHEMBL2145	Oxidoreductase	0.0717872	23 / 0
Egl nine homolog 3	EGLN3	Q9H6Z9	CHEMBL5705	Enzyme	0.0717872	2 / 0
Leukocyte elastase	ELANE	P08246	CHEMBL248	Protease	0	1 / 0
Aldose reductase (by homology)	AKR1B1	P15121	CHEMBL1900	Enzyme	0	21 / 0
Caspase-3	CASP3	P42574	CHEMBL2334	Protease	0	4 / 0
Caspase-6	CASP6	P55212	CHEMBL3308	Protease	0	1 / 0
Caspase-7	CASP7	P55210	CHEMBL3468	Protease	0	1 / 0
Caspase-8	CASP8	Q14790	CHEMBL3776	Protease	0	1 / 0
Caspase-2	CASP2	P42575	CHEMBL4884	Protease	0	1 / 0
Hydroxycarboxylic acid receptor 2	HCAR2	Q8TDS4	CHEMBL3785	Family A G protein-coupled receptor	0	12 / 0
Carboxypeptidase A1	CPA1	P15085	CHEMBL2088	Protease	0	4 / 0
Carbonic anhydrase II	CA2	P00918	CHEMBL205	Lyase	0	21 / 0
Carbonic anhydrase I	CA1	P00915	CHEMBL261	Lyase	0	20 / 0
Carbonic anhydrase XII	CA12	O43570	CHEMBL3242	Lyase	0	15 / 0
Carbonic anhydrase IX	CA9	Q16790	CHEMBL3594	Lyase	0	15 / 0
Monoamine oxidase A	MAOA	P21397	CHEMBL1951	Oxidoreductase	0	2 / 0
Monoamine oxidase B	MAOB	P27338	CHEMBL2039	Oxidoreductase	0	3 / 0
Glutamate carboxypeptidase II	FOLH1	Q04609	CHEMBL1892	Protease	0	10 / 0
Lysine-specific demethylase 7A/7B	KDM7A	Q6ZMT4	CHEMBL2163177	Eraser	0	1 / 0
G protein-coupled receptor 44	PTGDR2	Q9Y5Y4	CHEMBL5071	Family A G protein-coupled receptor	0	5 / 0
Aldehyde reductase (by homology)	AKR1A1	P14550	CHEMBL2246	Enzyme	0	1 / 0
Egl nine homolog 1	EGLN1	Q9GZT9	CHEMBL5697	Oxidoreductase	0	3 / 0
Protein phosphatase 2C beta	PPM1B	O75688	CHEMBL2845	Phosphatase	0	2 / 0
Hypoxia-inducible factor prolyl 4-hydroxylase	P4HTM	Q9NXG6	CHEMBL3047	Enzyme	0	3 / 0
Protein-tyrosine phosphatase 1B	PTPN1	P18031	CHEMBL335	Phosphatase	0	12 / 0
Serine/threonine protein phosphatase PP1-gamma catalytic subunit	PPP1CC	P36873	CHEMBL4438	Phosphatase	0	2 / 0
Prostaglandin E synthase	PTGES	O14684	CHEMBL5658	Enzyme	0	3 / 0
T-cell protein-tyrosine phosphatase	PTPN2	P17706	CHEMBL3807	Phosphatase	0	3 / 0
Tyrosyl-DNA phosphodiesterase 2	TDP2	O95551	CHEMBL2169736	Enzyme	0	1 / 0
Lysine-specific demethylase 4C	KDM4C	Q9H3R0	CHEMBL6175	Eraser	0	5 / 0
Fructose-1,6-bisphosphatase	FBP1	P09467	CHEMBL3975	Enzyme	0	7 / 0
DNA ligase 1	LIG1	P18858	CHEMBL5694	Enzyme	0	1 / 0
Mast cell carboxypeptidase A	CPA3	P15088	CHEMBL2645	Protease	0	2 / 0
Carboxypeptidase B2 isoform A	CPB2	Q96IY4	CHEMBL3419	Protease	0	1 / 0
DNA excision repair protein ERCC-5	ERCC5	P28715	CHEMBL4736	Other nuclear protein	0	5 / 0
Flap endonuclease 1	FEN1	P39748	CHEMBL5027	Enzyme	0	5 / 0
Leukotriene A4 hydrolase	LTA4H	P09960	CHEMBL4618	Protease	0	2 / 0
Dual specificity phosphatase Cdc25B	CDC25B	P30305	CHEMBL4804	Phosphatase	0	2 / 0
D-amino-acid oxidase	DAO	P14920	CHEMBL5485	Enzyme	0	8 / 0
Prolyl 4-hydroxylase subunit alpha-1	P4HA1	P13674	CHEMBL1250350	Enzyme	0	2 / 0
D-aspartate oxidase	DDO	Q99489	CHEMBL5887	Oxidoreductase	0	1 / 0
Alkaline phosphatase, tissue-nonspecific isozyme	ALPL	P05186	CHEMBL5979	Enzyme	0	3 / 0
Tyrosine-protein kinase FYN	FYN	P06241	CHEMBL1841	Kinase	0	1 / 0
Tyrosine-protein kinase LCK	LCK	P06239	CHEMBL258	Kinase	0	1 / 0
Lysine-specific demethylase 4A	KDM4A	O75164	CHEMBL5896	Eraser	0	5 / 0
Lysine-specific demethylase 4D	KDM4D	Q6B0I6	CHEMBL6138	Eraser	0	2 / 0
Monocarboxylate transporter 1 (by homology)	SLC16A1	P53985	CHEMBL4360	Electrochemical transporter	0	2 / 0
Toll-like receptor 4 (by homology)	TLR4	O00206	CHEMBL5255	Toll-like and Il-1 receptors	0	3 / 0
Uracil nucleotide/cysteinyl leukotriene receptor	GPR17	Q13304	CHEMBL1075162	Family A G protein-coupled receptor	0	2 / 0
Lysine-specific demethylase 4B	KDM4B	O94953	CHEMBL3313832	Eraser	0	3 / 0
Lysine-specific demethylase 5B	KDM5B	Q9UGL1	CHEMBL3774295	Eraser	0	3 / 0
Carbonic anhydrase VII	CA7	P43166	CHEMBL2326	Lyase	0	2 / 0
Carbonic anhydrase VI	CA6	P23280	CHEMBL3025	Lyase	0	2 / 0
Carbonic anhydrase XIV	CA14	Q9ULX7	CHEMBL3510	Lyase	0	4 / 0
Carbonic anhydrase VB	CA5B	Q9Y2D0	CHEMBL3969	Lyase	0	2 / 0
Carbonic anhydrase VA	CA5A	P35218	CHEMBL4789	Lyase	0	4 / 0
Peptidyl-prolyl cis-trans isomerase NIMA-interacting 1	PIN1	Q13526	CHEMBL2288	Enzyme	0	1 / 0
Estrogen receptor beta	ESR2	Q92731	CHEMBL242	Nuclear receptor	0	1 / 0
Peptidyl-glycine alpha-amidating monooxygenase	PAM	P19021	CHEMBL2544	Enzyme	0	1 / 0
Beta-glucocerebrosidase	GBA	P04062	CHEMBL2179	Enzyme	0	4 / 0
Aldo-keto-reductase family 1 member C3	AKR1C3	P42330	CHEMBL4681	Enzyme	0	4 / 0
Aldo-keto reductase family 1 member C2	AKR1C2	P52895	CHEMBL5847	Enzyme	0	3 / 0
Cytidine deaminase	CDA	P32320	CHEMBL4502	Enzyme	0	13 / 0
Heat shock 70 kDa protein 1	HSPA1A	P0DMV8	CHEMBL5460	Other cytosolic protein	0	1 / 0
Farnesyl diphosphate synthase	FDPS	P14324	CHEMBL1782	Transferase	0	2 / 0
Solute carrier family 13 member 5	SLC13A5	Q86YT5	CHEMBL3769293	Electrochemical transporter	0	4 / 0
Alpha-L-fucosidase I	FUCA1	P04066	CHEMBL4176	Enzyme	0	9 / 0
Heat shock protein HSP 90-alpha	HSP90AA1	P07900	CHEMBL3880	Other cytosolic protein	0	2 / 0
Carbonic anhydrase III	CA3	P07451	CHEMBL2885	Lyase	0	3 / 0
Poly [ADP-ribose] polymerase 10	PARP10	Q53GL7	CHEMBL2429708	Enzyme	0	2 / 0
Poly [ADP-ribose] polymerase-1	PARP1	P09874	CHEMBL3105	Enzyme	0	2 / 0
Ceramide glucosyltransferase (by homology)	UGCG	Q16739	CHEMBL2063	Transferase	0	1 / 0
Muscle glycogen phosphorylase	PYGM	P11217	CHEMBL3526	Enzyme	0	7 / 0
Solute carrier family 22 member 6	SLC22A6	Q4U2R8	CHEMBL1641347	Electrochemical transporter	0	1 / 0
Neutral alpha-glucosidase AB	GANAB	Q14697	CHEMBL2519	Enzyme	0	2 / 0
HM74 nicotinic acid GPCR	HCAR3	P49019	CHEMBL4421	Family A G protein-coupled receptor	0	1 / 0
Beta-hexosaminidase subunit alpha	HEXA	P06865	CHEMBL1250415	Enzyme	0	1 / 0
Cyclooxygenase-1	PTGS1	P23219	CHEMBL221	Oxidoreductase	0	1 / 0
NAALADase II	NAALAD2	Q9Y3Q0	CHEMBL2609	Protease	0	2 / 0
Beta-N-acetyl-D-hexosaminidase-A/B	HEXB	P07686	CHEMBL5877	Enzyme	0	1 / 0
Bifunctional protein NCOAT	OGA	O60502	CHEMBL5921	Enzyme	0	4 / 0
Adenosine deaminase (by homology)	ADA	P00813	CHEMBL1910	Hydrolase	0	2 / 0
Alpha-L-fucosidase 2	FUCA2	Q9BTY2	CHEMBL2271	Enzyme	0	2 / 0
Endothelin-converting enzyme 1	ECE1	P42892	CHEMBL4791	Protease	0	1 / 0
Palmitoleoyl-protein carboxylesterase NOTUM	NOTUM	Q6P988	CHEMBL3714531	Hydrolase	0	4 / 0
Intercellular adhesion molecule (ICAM-1), Integrin alpha-L/beta-2	ITGAL ICAM1 ITGB2	P20701 P05362 P05107	CHEMBL2096661	Membrane receptor	0	4 / 0
Thiopurine S-methyltransferase	TPMT	P51580	CHEMBL2500	Enzyme	0	1 / 0
Liver glycogen phosphorylase	PYGL	P06737	CHEMBL2568	Enzyme	0	5 / 0
Aminopeptidase B	RNPEP	Q9H4A4	CHEMBL2432	Protease	0	1 / 0
Maltase-glucoamylase	MGAM	O43451	CHEMBL2074	Hydrolase	0	3 / 0
Glycogen synthase kinase-3 beta	GSK3B	P49841	CHEMBL262	Kinase	0	1 / 0
Sucrase-isomaltase	SI	P14410	CHEMBL2748	Enzyme	0	2 / 0
Dual specificity phosphatase Cdc25A	CDC25A	P30304	CHEMBL3775	Phosphatase	0	1 / 0

## Sheet: Compound No.5
SwissTargetPrediction
Compound Name: N-β-Acetyltryptamin
Target	Common name	Uniprot ID	ChEMBL ID	Target Class	Probability*	Known actives (3D/2D)
N/A*	N/A*	N/A*	N/A*	N/A*	N/A*	N/A*
*The PubChem database does not contain a SMILES representation for this compound.

## Sheet: Compound No.6
SwissTargetPrediction
Compound Name: Cyclo(L-prolyl-L-valine)
Target	Common name	Uniprot ID	ChEMBL ID	Target Class	Probability*	Known actives (3D/2D)
N/A*	N/A*	N/A*	N/A*	N/A*	N/A*	N/A*
*The PubChem database does not contain a SMILES representation for this compound.

## Sheet: Compound No.7
SwissTargetPrediction
Compound Name: Atraric acid
Target	Common name	Uniprot ID	ChEMBL ID	Target Class	Probability*	Known actives (3D/2D)
Carbonic anhydrase II	CA2	P00918	CHEMBL205	Lyase	0.0823338	114 / 38
Carbonic anhydrase VII	CA7	P43166	CHEMBL2326	Lyase	0.0823338	37 / 26
Carbonic anhydrase I	CA1	P00915	CHEMBL261	Lyase	0.0823338	101 / 37
Carbonic anhydrase XII	CA12	O43570	CHEMBL3242	Lyase	0.0823338	79 / 30
Carbonic anhydrase XIV	CA14	Q9ULX7	CHEMBL3510	Lyase	0.0823338	30 / 26
Carbonic anhydrase IX	CA9	Q16790	CHEMBL3594	Lyase	0.0823338	96 / 28
Vascular endothelial growth factor receptor 2	KDR	P35968	CHEMBL279	Kinase	0.0517133	80 / 2
Hepatocyte growth factor receptor	MET	P08581	CHEMBL3717	Kinase	0.0517133	59 / 3
Tyrosine-protein kinase SRC	SRC	P12931	CHEMBL267	Kinase	0.0517133	47 / 2
Serine/threonine-protein kinase Aurora-B	AURKB	Q96GD4	CHEMBL2185	Kinase	0.0414703	7 / 2
Insulin-like growth factor I receptor	IGF1R	P08069	CHEMBL1957	Kinase	0.0312266	5 / 3
Serine/threonine-protein kinase NEK2	NEK2	P51955	CHEMBL3835	Kinase	0.0312266	2 / 1
Tyrosine-protein kinase receptor UFO	AXL	P30530	CHEMBL4895	Kinase	0.0312266	1 / 2
Alpha-(1,3)-fucosyltransferase 7	FUT7	Q11130	CHEMBL3596077	Transferase	0.0312266	0 / 2
ALK tyrosine kinase receptor	ALK	Q9UM73	CHEMBL4247	Kinase	0.0312266	4 / 4
Focal adhesion kinase 1	PTK2	Q05397	CHEMBL2695	Kinase	0.0312266	2 / 2
Glutathione S-transferase A1	GSTA1	P08263	CHEMBL3409	Enzyme	0.0312266	3 / 0
Egl nine homolog 1	EGLN1	Q9GZT9	CHEMBL5697	Oxidoreductase	0.0312266	7 / 0
Arylamine N-acetyltransferase 1	NAT1	P18440	CHEMBL5101	Enzyme	0.0312266	2 / 0
Cyclin-dependent kinase 5/CDK5 activator 1	CDK5R1 CDK5	Q15078 Q00535	CHEMBL1907600	Kinase	0.0312266	27 / 0
Cyclin-dependent kinase 2/cyclin A	CDK2 CCNA1 CCNA2	P24941 P78396 P20248	CHEMBL2094128	Other cytosolic protein	0.0312266	40 / 0
CDK9/cyclin T1	CDK9 CCNT1	P50750 O60563	CHEMBL2111389	Other cytosolic protein	0.0312266	4 / 0
Dual-specificity tyrosine-phosphorylation regulated kinase 1A (by homology)	DYRK1A	Q13627	CHEMBL2292	Kinase	0.0312266	55 / 0
Poly [ADP-ribose] polymerase-1	PARP1	P09874	CHEMBL3105	Enzyme	0.0312266	31 / 0
Telomerase reverse transcriptase	TERT	O14746	CHEMBL2916	Enzyme	0.0312266	6 / 0
Adenosine A1 receptor (by homology)	ADORA1	P30542	CHEMBL226	Family A G protein-coupled receptor	0.0312266	28 / 0
Adenosine A3 receptor	ADORA3	P0DMS8	CHEMBL256	Family A G protein-coupled receptor	0.0312266	15 / 0
Calcium-activated potassium channel subunit alpha-1	KCNMA1	Q12791	CHEMBL4304	Voltage-gated ion channel	0.0312266	8 / 0
Beta-secretase 1	BACE1	P56817	CHEMBL4822	Protease	0.0312266	54 / 0
Serine/threonine-protein kinase/endoribonuclease IRE1	ERN1	O75460	CHEMBL1163101	Enzyme	0.0312266	34 / 31
Serotonin 2b (5-HT2b) receptor	HTR2B	P41595	CHEMBL1833	Family A G protein-coupled receptor	0.0312266	28 / 0
HMG-CoA reductase	HMGCR	P04035	CHEMBL402	Oxidoreductase	0.0312266	4 / 0
Myoglobin	MB	P02144	CHEMBL2406892	Unclassified protein	0.0312266	3 / 0
Lysine-specific histone demethylase 1	KDM1A	O60341	CHEMBL6136	Eraser	0.0312266	7 / 0
Alkaline phosphatase, tissue-nonspecific isozyme	ALPL	P05186	CHEMBL5979	Enzyme	0.0312266	28 / 0
Histone deacetylase 5	HDAC5	Q9UQL6	CHEMBL2563	Eraser	0.0312266	9 / 0
Histone deacetylase 7	HDAC7	Q8WUI4	CHEMBL2716	Eraser	0.0312266	16 / 0
Histone deacetylase 4	HDAC4	P56524	CHEMBL3524	Eraser	0.0312266	12 / 0
Cyclooxygenase-2	PTGS2	P35354	CHEMBL230	Oxidoreductase	0.0312266	15 / 3
NADPH oxidase 4	NOX4	Q9NPH5	CHEMBL1250375	Enzyme	0.0312266	1 / 0
Tankyrase-2	TNKS2	Q9H2K2	CHEMBL6154	Enzyme	0.0312266	3 / 0
Tankyrase-1	TNKS	O95271	CHEMBL6164	Enzyme	0.0312266	4 / 0
Alkaline phosphatase placental-like	ALPG	P10696	CHEMBL3402	Enzyme	0.0312266	4 / 0
Phospholipase A-2-activating protein	PLAA	Q9Y263	CHEMBL6114	Unclassified protein	0.0312266	9 / 0
Alpha-2a adrenergic receptor	ADRA2A	P08913	CHEMBL1867	Family A G protein-coupled receptor	0.0312266	17 / 0
Adrenergic receptor alpha-2	ADRA2C	P18825	CHEMBL1916	Family A G protein-coupled receptor	0.0312266	15 / 0
Alpha-2b adrenergic receptor	ADRA2B	P18089	CHEMBL1942	Family A G protein-coupled receptor	0.0312266	16 / 0
Alpha-1a adrenergic receptor	ADRA1A	P35348	CHEMBL229	Family A G protein-coupled receptor	0.0312266	12 / 0
Nischarin	NISCH	Q9Y2I1	CHEMBL3923	Other cytosolic protein	0.0312266	7 / 0
Thrombin	F2	P00734	CHEMBL204	Protease	0.0312266	15 / 0
Muscarinic acetylcholine receptor M1 (by homology)	CHRM1	P11229	CHEMBL216	Family A G protein-coupled receptor	0.0312266	8 / 0
N-lysine methyltransferase SETD8	KMT5A	Q9NQR1	CHEMBL1795176	Writer	0.0312266	1 / 0
Glucose-6-phosphate translocase	SLC37A4	O43826	CHEMBL3217398	Electrochemical transporter	0.0312266	0 / 1
Fibroblast growth factor receptor 1	FGFR1	P11362	CHEMBL3650	Kinase	0.0312266	6 / 0
Serotonin 2a (5-HT2a) receptor (by homology)	HTR2A	P28223	CHEMBL224	Family A G protein-coupled receptor	0.0312266	28 / 0
Serotonin 2c (5-HT2c) receptor	HTR2C	P28335	CHEMBL225	Family A G protein-coupled receptor	0.0312266	36 / 0
Serotonin 7 (5-HT7) receptor	HTR7	P34969	CHEMBL3155	Family A G protein-coupled receptor	0.0312266	5 / 0
Serotonin 6 (5-HT6) receptor	HTR6	P50406	CHEMBL3371	Family A G protein-coupled receptor	0.0312266	8 / 0
Serotonin 5a (5-HT5a) receptor	HTR5A	P47898	CHEMBL3426	Family A G protein-coupled receptor	0.0312266	13 / 0
Plectin	PLEC	Q15149	CHEMBL1293240	Unclassified protein	0.0312266	2 / 0
Casein kinase I alpha	CSNK1A1	P48729	CHEMBL2793	Kinase	0.0312266	4 / 0
Casein kinase I delta	CSNK1D	P48730	CHEMBL2828	Kinase	0.0312266	2 / 0
Nitric oxide synthase, inducible (by homology)	NOS2	P35228	CHEMBL4481	Enzyme	0.0312266	19 / 0
Testis-specific androgen-binding protein	SHBG	P04278	CHEMBL3305	Secreted protein	0.0312266	2 / 0
Carbonic anhydrase XIII	CA13	Q8N1Q1	CHEMBL3912	Lyase	0.0312266	8 / 2
Histone chaperone ASF1A	ASF1A	Q9Y294	CHEMBL3392950	Unclassified protein	0.0312266	1 / 0
Acetylcholinesterase	ACHE	P22303	CHEMBL220	Hydrolase	0.0312266	20 / 0
Histone deacetylase 6	HDAC6	Q9UBN7	CHEMBL1865	Eraser	0	25 / 0
Kinesin-1 heavy chain/ Tyrosine-protein kinase receptor RET	RET	P07949	CHEMBL2041	Kinase	0	20 / 0
Phosphodiesterase 4D	PDE4D	Q08499	CHEMBL288	Phosphodiesterase	0	7 / 0
Interleukin-8 receptor A	CXCR1	P25024	CHEMBL4029	Family A G protein-coupled receptor	0	1 / 0
Histone deacetylase 9	HDAC9	Q9UKV0	CHEMBL4145	Eraser	0	3 / 0
PI3-kinase p110-gamma subunit	PIK3CG	P48736	CHEMBL3267	Enzyme	0	27 / 0
Androgen Receptor	AR	P10275	CHEMBL1871	Nuclear receptor	0	15 / 0
Progesterone receptor	PGR	P06401	CHEMBL208	Nuclear receptor	0	16 / 0
CDGSH iron-sulfur domain-containing protein 1	CISD1	Q9NZ45	CHEMBL1795168	Unclassified protein	0	2 / 0
Glycogen synthase kinase-3 beta	GSK3B	P49841	CHEMBL262	Kinase	0	80 / 0
Neuronal acetylcholine receptor; alpha3/beta2	CHRNA3 CHRNB2	P32297 P17787	CHEMBL2109234	Ligand-gated ion channel	0	1 / 0
Serotonin 1e (5-HT1e) receptor	HTR1E	P28566	CHEMBL2182	Family A G protein-coupled receptor	0	1 / 0
MAP kinase-activated protein kinase 2	MAPKAPK2	P49137	CHEMBL2208	Kinase	0	8 / 0
Alpha-1d adrenergic receptor	ADRA1D	P25100	CHEMBL223	Family A G protein-coupled receptor	0	27 / 0
Alpha-1b adrenergic receptor	ADRA1B	P35368	CHEMBL232	Family A G protein-coupled receptor	0	5 / 0
Mu opioid receptor	OPRM1	P35372	CHEMBL233	Family A G protein-coupled receptor	0	4 / 0
Kappa Opioid receptor	OPRK1	P41145	CHEMBL237	Family A G protein-coupled receptor	0	13 / 0
Histone deacetylase 1	HDAC1	Q13547	CHEMBL325	Eraser	0	28 / 0
11-beta-hydroxysteroid dehydrogenase 1	HSD11B1	P28845	CHEMBL4235	Enzyme	0	18 / 0
Amine oxidase, copper containing	AOC3	Q16853	CHEMBL3437	Enzyme	0	2 / 0
LDL-associated phospholipase A2	PLA2G7	Q13093	CHEMBL3514	Enzyme	0	16 / 0
Toll-like receptor (TLR7/TLR9)	TLR9	Q9NR96	CHEMBL5804	Toll-like and Il-1 receptors	0	11 / 0
Tyrosine-protein kinase JAK3	JAK3	P52333	CHEMBL2148	Kinase	0	27 / 0
Tyrosine-protein kinase JAK2	JAK2	O60674	CHEMBL2971	Kinase	0	34 / 0
Trace amine-associated receptor 1 (by homology)	TAAR1	Q96RJ0	CHEMBL5857	Family A G protein-coupled receptor	0	51 / 0
Dual specificity tyrosine-phosphorylation-regulated kinase 1B	DYRK1B	Q9Y463	CHEMBL5543	Kinase	0	29 / 0
Serine/threonine-protein kinase Chk1	CHEK1	O14757	CHEMBL4630	Kinase	0	26 / 0
Melatonin receptor 1B	MTNR1B	P49286	CHEMBL1946	Family A G protein-coupled receptor	0	29 / 0
c-Jun N-terminal kinase 1	MAPK8	P45983	CHEMBL2276	Kinase	0	58 / 0
c-Jun N-terminal kinase 3	MAPK10	P53779	CHEMBL2637	Kinase	0	34 / 0
Histone deacetylase 8	HDAC8	Q9BY41	CHEMBL3192	Eraser	0	24 / 0
c-Jun N-terminal kinase 2	MAPK9	P45984	CHEMBL4179	Kinase	0	27 / 0
Indoleamine 2,3-dioxygenase	IDO1	P14902	CHEMBL4685	Enzyme	0	8 / 0

## Sheet: Compound No.8
SwissTargetPrediction
Compound Name: (±)-Janoxepin
Target	Common name	Uniprot ID	ChEMBL ID	Target Class	Probability*	Known actives (3D/2D)
Nitric-oxide synthase, brain	NOS1	P29475	CHEMBL3568	Enzyme	0.09724	73 / 0
Nitric oxide synthase, inducible	NOS2	P35228	CHEMBL4481	Enzyme	0.09724	130 / 0
c-Jun N-terminal kinase 1	MAPK8	P45983	CHEMBL2276	Kinase	0.09724	285 / 0
c-Jun N-terminal kinase 3	MAPK10	P53779	CHEMBL2637	Kinase	0.09724	198 / 0
Gamma-secretase	PSEN2 PSENEN NCSTN APH1A PSEN1 APH1B	P49810 Q9NZ42 Q92542 Q96BI3 P49768 Q8WW43	CHEMBL2094135	Protease	0.09724	281 / 0
MAP kinase p38 alpha	MAPK14	Q16539	CHEMBL260	Kinase	0.09724	776 / 0
Serotonin 7 (5-HT7) receptor	HTR7	P34969	CHEMBL3155	Family A G protein-coupled receptor	0.09724	84 / 0
Cathepsin K	CTSK	P43235	CHEMBL268	Protease	0.09724	355 / 0
Cathepsin L	CTSL	P07711	CHEMBL3837	Protease	0.09724	226 / 0
Neurokinin 1 receptor	TACR1	P25103	CHEMBL249	Family A G protein-coupled receptor	0.09724	125 / 0
Orexin receptor 2	HCRTR2	O43614	CHEMBL4792	Family A G protein-coupled receptor	0.09724	840 / 0
Orexin receptor 1	HCRTR1	O43613	CHEMBL5113	Family A G protein-coupled receptor	0.09724	698 / 0
Phosphodiesterase 10A	PDE10A	Q9Y233	CHEMBL4409	Phosphodiesterase	0.09724	1295 / 0
Neurokinin 3 receptor	TACR3	P29371	CHEMBL4429	Family A G protein-coupled receptor	0.09724	150 / 0
Serine/threonine-protein kinase PIM1	PIM1	P11309	CHEMBL2147	Kinase	0.09724	168 / 0
Bcl2-antagonist of cell death (BAD)	BAD	Q92934	CHEMBL3817	Other cytosolic protein	0.09724	12 / 0
Voltage-gated potassium channel subunit Kv1.5	KCNA5	P22460	CHEMBL4306	Voltage-gated ion channel	0.09724	197 / 0
Serine/threonine-protein kinase PIM2	PIM2	Q9P1W9	CHEMBL4523	Kinase	0.09724	114 / 0
Neuronal acetylcholine receptor protein alpha-7 subunit	CHRNA7	P36544	CHEMBL2492	Ligand-gated ion channel	0.09724	16 / 0
Sodium channel protein type II alpha subunit	SCN2A	Q99250	CHEMBL4187	Voltage-gated ion channel	0.09724	36 / 0
P2X purinoceptor 7	P2RX7	Q99572	CHEMBL4805	Ligand-gated ion channel	0.09724	461 / 0
Sodium channel protein type X alpha subunit	SCN10A	Q9Y5Y9	CHEMBL5451	Voltage-gated ion channel	0.09724	49 / 0
Phosphodiesterase 2A	PDE2A	O00408	CHEMBL2652	Phosphodiesterase	0.09724	182 / 0
Protein-tyrosine phosphatase 1B	PTPN1	P18031	CHEMBL335	Phosphatase	0.09724	28 / 0
11-beta-hydroxysteroid dehydrogenase 1	HSD11B1	P28845	CHEMBL4235	Enzyme	0.09724	541 / 0
Tyrosine-protein kinase ABL	ABL1	P00519	CHEMBL1862	Kinase	0.09724	188 / 0
Tyrosine-protein kinase SRC	SRC	P12931	CHEMBL267	Kinase	0.09724	264 / 0
Carnitine O-palmitoyltransferase 1, liver isoform	CPT1A	P50416	CHEMBL1293194	Enzyme	0.09724	77 / 0
Protein farnesyltransferase	FNTA FNTB	P49354 P49356	CHEMBL2094108	Enzyme	0.09724	353 / 0
Geranylgeranyl transferase type I	PGGT1B FNTA	P53609 P49354	CHEMBL2095164	Enzyme	0.09724	99 / 0
Tyrosine-protein kinase JAK3	JAK3	P52333	CHEMBL2148	Kinase	0.09724	331 / 0
Muscarinic acetylcholine receptor M1 (by homology)	CHRM1	P11229	CHEMBL216	Family A G protein-coupled receptor	0.09724	108 / 0
Dopamine D2 receptor	DRD2	P14416	CHEMBL217	Family A G protein-coupled receptor	0.09724	248 / 0
Dopamine D3 receptor	DRD3	P35462	CHEMBL234	Family A G protein-coupled receptor	0.09724	75 / 0
Phosphodiesterase 4B	PDE4B	Q07343	CHEMBL275	Phosphodiesterase	0.09724	178 / 0
LXR-alpha	NR1H3	Q13133	CHEMBL2808	Nuclear receptor	0.09724	54 / 0
Tyrosine-protein kinase JAK2	JAK2	O60674	CHEMBL2971	Kinase	0.09724	394 / 0
Carnitine palmitoyltransferase 2	CPT2	P23786	CHEMBL3238	Enzyme	0.09724	16 / 0
LXR-beta	NR1H2	P55055	CHEMBL4093	Nuclear receptor	0.09724	53 / 0
ADAMTS4	ADAMTS4	O75173	CHEMBL2318	Protease	0.09724	5 / 0
HERG	KCNH2	Q12809	CHEMBL240	Voltage-gated ion channel	0.09724	191 / 0
Lipoxin A4 receptor	FPR2	P25090	CHEMBL4227	Family A G protein-coupled receptor	0.09724	18 / 0
Intermediate conductance calcium-activated potassium channel protein 4	KCNN4	O15554	CHEMBL4305	Voltage-gated ion channel	0.09724	22 / 0
Melatonin receptor 1A	MTNR1A	P48039	CHEMBL1945	Family A G protein-coupled receptor	0.09724	471 / 0
Melatonin receptor 1B	MTNR1B	P49286	CHEMBL1946	Family A G protein-coupled receptor	0.09724	405 / 0
Cathepsin S	CTSS	P25774	CHEMBL2954	Protease	0.09724	244 / 0
Elongation of very long chain fatty acids protein 6	ELOVL6	Q9H5J4	CHEMBL5704	Enzyme	0.09724	25 / 0
Macrophage colony stimulating factor receptor	CSF1R	P07333	CHEMBL1844	Kinase	0.09724	142 / 0
Vascular endothelial growth factor receptor 1	FLT1	P17948	CHEMBL1868	Kinase	0.09724	136 / 0
Platelet-derived growth factor receptor beta	PDGFRB	P09619	CHEMBL1913	Kinase	0.09724	65 / 0
Stem cell growth factor receptor	KIT	P10721	CHEMBL1936	Kinase	0.09724	73 / 0
Vascular endothelial growth factor receptor 3	FLT4	P35916	CHEMBL1955	Kinase	0.09724	24 / 0
Tyrosine-protein kinase receptor FLT3	FLT3	P36888	CHEMBL1974	Kinase	0.09724	111 / 0
Platelet-derived growth factor receptor alpha	PDGFRA	P16234	CHEMBL2007	Kinase	0.09724	33 / 0
Kinesin-1 heavy chain/ Tyrosine-protein kinase receptor RET	RET	P07949	CHEMBL2041	Kinase	0.09724	52 / 0
Serotonin 2a (5-HT2a) receptor (by homology)	HTR2A	P28223	CHEMBL224	Family A G protein-coupled receptor	0.09724	191 / 0
Beta amyloid A4 protein	APP	P05067	CHEMBL2487	Membrane receptor	0.09724	36 / 0
Vascular endothelial growth factor receptor 2	KDR	P35968	CHEMBL279	Kinase	0.09724	569 / 0
Serotonin 5a (5-HT5a) receptor (by homology)	HTR5A	P47898	CHEMBL3426	Family A G protein-coupled receptor	0.09724	41 / 0
Tyrosine-protein kinase FRK	FRK	P42685	CHEMBL4223	Kinase	0.09724	5 / 0
Epithelial discoidin domain-containing receptor 1	DDR1	Q08345	CHEMBL5319	Kinase	0.09724	7 / 0
DnaJ homolog subfamily A member 1	DNAJA1	P31689	CHEMBL2189122	Unclassified protein	0.09724	1 / 0
Thrombin and coagulation factor X	F10	P00742	CHEMBL244	Protease	0.09724	217 / 0
Hexokinase type IV	GCK	P35557	CHEMBL3820	Enzyme	0.09724	119 / 0
Tankyrase-2	TNKS2	Q9H2K2	CHEMBL6154	Enzyme	0.09724	78 / 0
Neprilysin (by homology)	MME	P08473	CHEMBL1944	Protease	0.09724	10 / 0
Nuclear receptor ROR-gamma	RORC	P51449	CHEMBL1741186	Nuclear receptor	0.09724	98 / 0
Epidermal growth factor receptor erbB1	EGFR	P00533	CHEMBL203	Kinase	0.09724	676 / 0
Serotonin 1a (5-HT1a) receptor	HTR1A	P08908	CHEMBL214	Family A G protein-coupled receptor	0.09724	161 / 0
Kappa Opioid receptor	OPRK1	P41145	CHEMBL237	Family A G protein-coupled receptor	0.09724	51 / 0
Serotonin 6 (5-HT6) receptor	HTR6	P50406	CHEMBL3371	Family A G protein-coupled receptor	0.09724	254 / 0
Serine/threonine-protein kinase PIM3	PIM3	Q86V86	CHEMBL5407	Kinase	0.09724	24 / 0
Translocator protein (by homology)	TSPO	P30536	CHEMBL5742	Membrane receptor	0.09724	536 / 0
Cannabinoid receptor 1	CNR1	P21554	CHEMBL218	Family A G protein-coupled receptor	0.09724	1142 / 0
Adenosine A1 receptor (by homology)	ADORA1	P30542	CHEMBL226	Family A G protein-coupled receptor	0.09724	704 / 0
Adenosine A2a receptor (by homology)	ADORA2A	P29274	CHEMBL251	Family A G protein-coupled receptor	0.09724	508 / 0
Cannabinoid receptor 2	CNR2	P34972	CHEMBL253	Family A G protein-coupled receptor	0.09724	1013 / 0
Chymase	CMA1	P23946	CHEMBL4068	Protease	0.09724	73 / 0
Phosphodiesterase 5A	PDE5A	O76074	CHEMBL1827	Phosphodiesterase	0.09724	280 / 0
Cyclin-dependent kinase 4/cyclin D	CCND3 CCND1 CDK4 CCND2	P30281 P24385 P11802 P30279	CHEMBL2095942	Other cytosolic protein	0.09724	32 / 0
Liver glycogen phosphorylase	PYGL	P06737	CHEMBL2568	Enzyme	0.09724	44 / 0
Metabotropic glutamate receptor 5	GRM5	P41594	CHEMBL3227	Family C G protein-coupled receptor	0.09724	898 / 0
Tyrosine-protein kinase TYK2	TYK2	P29597	CHEMBL3553	Kinase	0.09724	97 / 0
Sodium channel protein type IX alpha subunit	SCN9A	Q15858	CHEMBL4296	Voltage-gated ion channel	0.09724	98 / 0
Vanilloid receptor	TRPV1	Q8NER1	CHEMBL4794	Voltage-gated ion channel	0.09724	362 / 0
Isocitrate dehydrogenase [NADP] cytoplasmic	IDH1	O75874	CHEMBL2007625	Enzyme	0.09724	265 / 0
Cyclin-dependent kinase 5/CDK5 activator 1	CDK5R1 CDK5	Q15078 Q00535	CHEMBL1907600	Kinase	0.09724	166 / 0
Dual-specificity tyrosine-phosphorylation regulated kinase 1A	DYRK1A	Q13627	CHEMBL2292	Kinase	0.09724	92 / 0
Tyrosine-protein kinase JAK1	JAK1	P23458	CHEMBL2835	Kinase	0.09724	191 / 0
Mucosa-associated lymphoid tissue lymphoma translocation protein 1	MALT1	Q9UDY8	CHEMBL3632452	Hydrolase	0.09724	3 / 0
ALK tyrosine kinase receptor	ALK	Q9UM73	CHEMBL4247	Kinase	0.09724	83 / 0
Serine/threonine-protein kinase 33	STK33	Q9BYT3	CHEMBL6005	Kinase	0.09724	18 / 0
Acetylcholinesterase	ACHE	P22303	CHEMBL220	Hydrolase	0.09724	198 / 0
ADAMTS5	ADAMTS5	Q9UNA0	CHEMBL2285	Protease	0.09724	28 / 0
Neuropeptide Y receptor type 5	NPY5R	Q15761	CHEMBL4561	Family A G protein-coupled receptor	0.09724	303 / 0
Neurokinin 2 receptor	TACR2	P21452	CHEMBL2327	Family A G protein-coupled receptor	0.09724	27 / 0
Leukocyte elastase	ELANE	P08246	CHEMBL248	Protease	0.09724	160 / 0
Phosphodiesterase 7A	PDE7A	Q13946	CHEMBL3012	Phosphodiesterase	0.09724	89 / 0
Nitric-oxide synthase, endothelial	NOS3	P29474	CHEMBL4803	Enzyme	0.09724	25 / 0
Cyclophilin A	PPIA	P62937	CHEMBL1949	Isomerase	0.09724	55 / 0

## Sheet: Compound No.9
SwissTargetPrediction
Compound Name: Cyclo-(Ala-Val)
Target	Common name	Uniprot ID	ChEMBL ID	Target Class	Probability*	Known actives (3D/2D)
Cathepsin (B and K)	CTSB	P07858	CHEMBL4072	Protease	0.21655	28 / 20
Sigma opioid receptor	SIGMAR1	Q99720	CHEMBL287	Membrane receptor	0.183364	4 / 19
Calpain 1	CAPN1	P07384	CHEMBL3891	Protease	0.166646	12 / 27
Calpain 1	CAPN1 CAPNS1	P07384 P04632	CHEMBL2111357	Protease	0.141787	0 / 1
N-acylsphingosine-amidohydrolase	NAAA	Q02083	CHEMBL4349	Enzyme	0.141787	20 / 2
Inhibitor of apoptosis protein 3	XIAP	P98170	CHEMBL4198	Other cytosolic protein	0.141787	0 / 98
Baculoviral IAP repeat-containing protein 3	BIRC3	Q13489	CHEMBL5335	Enzyme	0.141787	0 / 4
Baculoviral IAP repeat-containing protein 2	BIRC2	Q13490	CHEMBL5462	Enzyme	0.141787	0 / 26
Metastin receptor	KISS1R	Q969F8	CHEMBL5413	Family A G protein-coupled receptor	0.133391	0 / 2
Poly [ADP-ribose] polymerase-1	PARP1	P09874	CHEMBL3105	Enzyme	0.133391	122 / 0
Neuronal acetylcholine receptor; alpha4/beta2	CHRNA4 CHRNB2	P43681 P17787	CHEMBL1907589	Ligand-gated ion channel	0.133391	7 / 34
Poly [ADP-ribose] polymerase 3	PARP3	Q9Y6F1	CHEMBL5083	Enzyme	0.133391	2 / 0
Induced myeloid leukemia cell differentiation protein Mcl-1	MCL1	Q07820	CHEMBL4361	Other cytosolic protein	0.125076	7 / 0
Thrombin	F2	P00734	CHEMBL204	Protease	0.125076	6 / 64
Trypsin I	PRSS1	P07477	CHEMBL209	Protease	0.125076	2 / 9
Cytochrome P450 11B1	CYP11B1	P15538	CHEMBL1908	Cytochrome P450	0.125076	30 / 0
Cytochrome P450 11B2	CYP11B2	P19099	CHEMBL2722	Cytochrome P450	0.125076	36 / 0
Tyrosine-protein kinase SYK	SYK	P43405	CHEMBL2599	Kinase	0.125076	5 / 0
Cyclin-dependent kinase 2	CDK2	P24941	CHEMBL301	Kinase	0.125076	33 / 0
Melatonin receptor 1A	MTNR1A	P48039	CHEMBL1945	Family A G protein-coupled receptor	0.125076	180 / 0
Melatonin receptor 1B	MTNR1B	P49286	CHEMBL1946	Family A G protein-coupled receptor	0.125076	147 / 0
c-Jun N-terminal kinase 1	MAPK8	P45983	CHEMBL2276	Kinase	0.125076	62 / 0
Voltage-gated T-type calcium channel alpha-1H subunit	CACNA1H	O95180	CHEMBL1859	Voltage-gated ion channel	0.125076	0 / 8
Heme oxygenase 1	HMOX1	P09601	CHEMBL2823	Enzyme	0.125076	8 / 0
Mucosa-associated lymphoid tissue lymphoma translocation protein 1	MALT1	Q9UDY8	CHEMBL3632452	Hydrolase	0.125076	8 / 0
Serotonin 2b (5-HT2b) receptor	HTR2B	P41595	CHEMBL1833	Family A G protein-coupled receptor	0.125076	11 / 0
Prolyl endopeptidase	PREP	P48147	CHEMBL3202	Protease	0.125076	43 / 35
Adenosine A3 receptor	ADORA3	P0DMS8	CHEMBL256	Family A G protein-coupled receptor	0.125076	16 / 0
Glutaminyl-peptide cyclotransferase	QPCT	Q16769	CHEMBL4508	Enzyme	0.125076	5 / 0
Monoglyceride lipase	MGLL	Q99685	CHEMBL4191	Enzyme	0.125076	25 / 0
Dopamine D2 receptor	DRD2	P14416	CHEMBL217	Family A G protein-coupled receptor	0.125076	4 / 6
Arachidonate 5-lipoxygenase	ALOX5	P09917	CHEMBL215	Oxidoreductase	0.125076	25 / 0
Plasma kallikrein	KLKB1	P03952	CHEMBL2000	Protease	0.125076	0 / 1
Cytochrome P450 19A1	CYP19A1	P11511	CHEMBL1978	Cytochrome P450	0.125076	142 / 0
Adenosine A1 receptor	ADORA1	P30542	CHEMBL226	Family A G protein-coupled receptor	0.125076	64 / 0
Adenosine A2a receptor	ADORA2A	P29274	CHEMBL251	Family A G protein-coupled receptor	0.125076	74 / 0
Dihydroorotate dehydrogenase	DHODH	Q02127	CHEMBL1966	Oxidoreductase	0.125076	2 / 0
Lysine-specific demethylase 4C	KDM4C	Q9H3R0	CHEMBL6175	Eraser	0.125076	10 / 0
Monoamine oxidase B	MAOB	P27338	CHEMBL2039	Oxidoreductase	0.125076	192 / 0
Phosphodiesterase 7A	PDE7A	Q13946	CHEMBL3012	Phosphodiesterase	0.125076	35 / 0
Dipeptidyl peptidase VIII	DPP8	Q6V1X1	CHEMBL4657	Protease	0.125076	0 / 29
Cathepsin K	CTSK	P43235	CHEMBL268	Protease	0.125076	70 / 12
Elastase 1	CELA1	Q9UNI1	CHEMBL3000	Protease	0.125076	0 / 5
Glycogen synthase kinase-3 beta	GSK3B	P49841	CHEMBL262	Kinase	0.125076	100 / 0
Tankyrase-2	TNKS2	Q9H2K2	CHEMBL6154	Enzyme	0.125076	16 / 0
P2X purinoceptor 7	P2RX7	Q99572	CHEMBL4805	Ligand-gated ion channel	0.125076	101 / 4
Adenosine A2b receptor	ADORA2B	P29275	CHEMBL255	Family A G protein-coupled receptor	0.125076	18 / 0
Toll-like receptor (TLR7/TLR9)	TLR9	Q9NR96	CHEMBL5804	Toll-like and Il-1 receptors	0.125076	10 / 0
Thyrotropin-releasing hormone receptor (by homology)	TRHR	P34981	CHEMBL1810	Family A G protein-coupled receptor	0.125076	0 / 2
Acetylcholinesterase	ACHE	P22303	CHEMBL220	Hydrolase	0.116739	44 / 0
Protein-glutamine gamma-glutamyltransferase	TGM2	P21980	CHEMBL2730	Enzyme	0.116739	27 / 0
Tyrosine-protein kinase TYK2	TYK2	P29597	CHEMBL3553	Kinase	0.116739	36 / 0
Trace amine-associated receptor 1 (by homology)	TAAR1	Q96RJ0	CHEMBL5857	Family A G protein-coupled receptor	0.116739	40 / 0
Cyclooxygenase-2	PTGS2	P35354	CHEMBL230	Oxidoreductase	0.116739	31 / 3
Metabotropic glutamate receptor 4	GRM4	Q14833	CHEMBL2736	Family C G protein-coupled receptor	0.116739	22 / 0
MAP kinase-activated protein kinase 2	MAPKAPK2	P49137	CHEMBL2208	Kinase	0.116739	10 / 0
Transient receptor potential cation channel subfamily A member 1	TRPA1	O75762	CHEMBL6007	Voltage-gated ion channel	0.116739	11 / 0
Dual specificity protein phosphatase 3	DUSP3	P51452	CHEMBL2635	Phosphatase	0.116739	3 / 0
Phosphodiesterase 4B	PDE4B	Q07343	CHEMBL275	Phosphodiesterase	0.116739	18 / 0
G protein-coupled receptor kinase 6	GRK6	P43250	CHEMBL6144	Kinase	0.116739	1 / 0
Acyl coenzyme A:cholesterol acyltransferase	CES1	P23141	CHEMBL2265	Enzyme	0.116739	35 / 0
Vascular endothelial growth factor receptor 2	KDR	P35968	CHEMBL279	Kinase	0.116739	54 / 0
Carboxylesterase 2	CES2	O00748	CHEMBL3180	Enzyme	0.116739	22 / 0
Cyclin-dependent kinase 2/cyclin E	CCNE2 CDK2 CCNE1	O96020 P24941 P24864	CHEMBL2094126	Other cytosolic protein	0.116739	22 / 0
Serine/threonine-protein kinase Aurora-B	AURKB	Q96GD4	CHEMBL2185	Kinase	0.116739	4 / 0
Casein kinase I gamma 1	CSNK1G1	Q9HCP0	CHEMBL2426	Kinase	0.116739	1 / 0
Ribosomal protein S6 kinase alpha 1	RPS6KA1	Q15418	CHEMBL2553	Kinase	0.116739	1 / 0
Casein kinase I alpha	CSNK1A1	P48729	CHEMBL2793	Kinase	0.116739	1 / 0
Tyrosine-protein kinase JAK2	JAK2	O60674	CHEMBL2971	Kinase	0.116739	88 / 0
Rho-associated protein kinase 1	ROCK1	Q13464	CHEMBL3231	Kinase	0.116739	6 / 0
MAP kinase ERK2	MAPK1	P28482	CHEMBL4040	Kinase	0.116739	9 / 0
Angiotensin-converting enzyme	ACE	P12821	CHEMBL1808	Protease	0.116739	4 / 21
Regulator of G-protein signaling 4	RGS4	P49798	CHEMBL1795091	Unclassified protein	0.116739	2 / 0
11-beta-hydroxysteroid dehydrogenase 1	HSD11B1	P28845	CHEMBL4235	Enzyme	0.116739	72 / 37
Muscarinic acetylcholine receptor M4	CHRM4	P08173	CHEMBL1821	Family A G protein-coupled receptor	0.116739	6 / 0
Muscarinic acetylcholine receptor M5	CHRM5	P08912	CHEMBL2035	Family A G protein-coupled receptor	0.116739	8 / 0
GABA-A receptor; alpha-5/beta-3/gamma-2	GABRB3 GABRG2 GABRA5	P28472 P18507 P31644	CHEMBL2094122	Ligand-gated ion channel	0.116739	44 / 0
Alcohol dehydrogenase beta chain	ADH1B	P00325	CHEMBL3284	Oxidoreductase	0.116739	9 / 0
HLA class I histocompatibility antigen A-3	HLA-A	P04439	CHEMBL2632	Surface antigen	0.116739	0 / 32
Dipeptidyl peptidase II	DPP7	Q9UHL4	CHEMBL3976	Protease	0.116739	0 / 32
Cyclin-dependent kinase 1/cyclin B	CCNB3 CDK1 CCNB1 CCNB2	Q8WWL7 P06493 P14635 O95067	CHEMBL2094127	Other cytosolic protein	0.116739	30 / 0
Cyclin-dependent kinase 4/cyclin D	CCND3 CCND1 CDK4 CCND2	P30281 P24385 P11802 P30279	CHEMBL2095942	Other cytosolic protein	0.116739	5 / 0
Tyrosine-protein kinase JAK1	JAK1	P23458	CHEMBL2835	Kinase	0.116739	62 / 0
Telomerase reverse transcriptase	TERT	O14746	CHEMBL2916	Enzyme	0.116739	7 / 0
Carbonic anhydrase XIV	CA14	Q9ULX7	CHEMBL3510	Lyase	0.116739	18 / 0
Histone acetyltransferase PCAF	KAT2B	Q92831	CHEMBL5500	Writer	0.116739	9 / 0
Matrix metalloproteinase 1	MMP1	P03956	CHEMBL332	Protease	0.116739	6 / 62
Cathepsin S	CTSS	P25774	CHEMBL2954	Protease	0.116739	24 / 10
Matrix metalloproteinase 2	MMP2	P08253	CHEMBL333	Protease	0.116739	2 / 28
Leukocyte elastase	ELANE	P08246	CHEMBL248	Protease	0.116739	14 / 34
Thyroid peroxidase	TPO	P07202	CHEMBL1839	Oxidoreductase	0.116739	1 / 0
Myeloperoxidase	MPO	P05164	CHEMBL2439	Enzyme	0.116739	12 / 0
Bromodomain-containing protein 4	BRD4	O60885	CHEMBL1163125	Reader	0.116739	10 / 0
GABA-A receptor; alpha-3/beta-3/gamma-2	GABRB3 GABRA3 GABRG2	P28472 P34903 P18507	CHEMBL2094120	Ligand-gated ion channel	0.116739	20 / 0
GABA-A receptor; alpha-1/beta-3/gamma-2	GABRB3 GABRG2 GABRA1	P28472 P18507 P14867	CHEMBL2094121	Ligand-gated ion channel	0.116739	19 / 0
GABA-A receptor; alpha-2/beta-3/gamma-2	GABRA2 GABRB3 GABRG2	P47869 P28472 P18507	CHEMBL2094130	Ligand-gated ion channel	0.116739	18 / 0
Small conductance calcium-activated potassium channel protein 1	KCNN1	Q92952	CHEMBL2369	Voltage-gated ion channel	0.116739	2 / 0
Arachidonate 15-lipoxygenase	ALOX15	P16050	CHEMBL2903	Enzyme	0.116739	8 / 0
Small conductance calcium-activated potassium channel protein 3	KCNN3	Q9UGI6	CHEMBL3381	Voltage-gated ion channel	0.116739	4 / 0
Arachidonate 12-lipoxygenase	ALOX12	P18054	CHEMBL3687	Enzyme	0.116739	1 / 0

[truncated: 23 more sheets: Compound No.10, Compound No.11, Compound No.12, Compound No.13, Compound No.14, Compound No.15, Compound No.16, Compound No.17, Compound No.18, Compound No.19, Compound No.20, Compound No.21, Compound No.22, Compound No.23, Compound No.24, Compound No.25, Compound No.26, Compound No.27, Compound No.28, Compound No.29 …]
